# Supplementary material for: Machine-learning-assisted and real-time-feedback-controlled growth of InAs/GaAs quantum dots
Source: Nat Commun. 2024 Mar 29;15:2724. doi: 10.1038/s41467-024-47087-w (PMC10980817; doi:10.1038/s41467-024-47087-w)
Supplement: Supplementary file 7 — Source Data [file 41467_2024_47087_MOESM7_ESM.xlsx]

## Sheet: Table 1
Table1
Table 1
	Sample	Density (("cm" )^(-2))	Label
Data	1	0	zero
	2	0	zero
	3	0	zero
	4	396000000	low
	5	693600000	low
	6	1700000000	low
	7	3900000000	low
	8	9000000000	low
	9	9442000000	low
	10	12500000000	middle
	11	20350000000	middle
	12	24160000000	middle
	13	26160000000	middle
	14	26660000000	middle
	15	27680000000	middle
	16	29200000000	middle
	17	29990000000	middle
	18	32660000000	middle
	19	33300000000	middle
	20	33890000000	middle
	21	35370000000	middle
	22	36290000000	middle
	23	37250000000	middle
	24	38360000000	middle
	25	47400000000	high
	26	64800000000	high
	27	70400000000	high
	28	94930000000	high
	29	117700000000	high
	30	169100000000	high

## Sheet: Fig. 3 b
Figure 3b
	epoch	train loss	train acc	valid loss	valid acc
Data	1	1.03033	0.704025	0.844035	0.482535
	2	0.517982	0.748386	39.4479	0.526073
	3	0.483254	0.76428	0.868213	0.482535
	4	0.495323	0.758264	0.682597	0.605289
	5	0.471949	0.768192	0.709539	0.560753
	6	0.495282	0.757986	1.46817	0.695609
	7	0.724274	0.724281	4.30606	0.517465
	8	0.49629	0.759778	0.698008	0.515594
	9	0.684427	0.698697	2.62465	0.515594
	10	0.480374	0.761939	0.444046	0.790294
	11	0.432808	0.797811	0.422052	0.804142
	12	0.426171	0.800442	0.484463	0.802146
	13	0.456083	0.782986	3.5965	0.517465
	14	0.462276	0.779239	0.881812	0.484406
	15	0.464408	0.78015	92.9348	0.517465
	16	0.468429	0.777019	1.16355	0.517465
	17	0.411389	0.809358	0.50285	0.746133
	18	0.403938	0.816153	0.422861	0.802146
	19	0.403602	0.814894	0.534553	0.735529
	20	0.418802	0.806158	10.0556	0.556013
	21	0.410447	0.812025	0.610339	0.664421
	22	0.398111	0.820189	0.3794	0.834082
	23	0.385956	0.828769	202.21	0.515594
	24	0.404398	0.816283	0.405309	0.803643
	25	0.386851	0.824819	0.482625	0.757236
	26	0.401937	0.821072	0.374826	0.830714
	27	0.392128	0.824486	0.517739	0.739271
	28	0.35031	0.846367	0.353303	0.843937
	29	0.345186	0.851064	0.346026	0.848553
	30	0.344089	0.852319	0.33987	0.862026
	31	0.354715	0.847858	0.576655	0.706088
	32	0.344675	0.853189	0.359491	0.84481
	33	0.329296	0.860156	0.31605	0.870135
	34	0.340325	0.858442	0.652185	0.627744
	35	0.333075	0.859458	0.652964	0.753493
	36	0.328156	0.862033	0.883886	0.482535
	37	0.320407	0.866119	0.341769	0.850549
	38	0.323117	0.86595	2.58665	0.576223
	39	0.320903	0.868603	0.305221	0.876747
	40	0.326154	0.865642	0.310368	0.878244
	41	0.312885	0.870897	0.342909	0.856911
	42	0.296797	0.879661	0.312182	0.870135
	43	0.292689	0.880197	0.487278	0.747755
	44	0.299571	0.87878	0.319522	0.870135
	45	0.286592	0.882042	0.344867	0.854416
	46	0.285494	0.879694	0.302721	0.872879
	47	0.344193	0.84915	0.468295	0.770958
	48	0.28882	0.877317	0.309444	0.865269
	49	0.27291	0.885286	0.335645	0.8624
	50	0.2756	0.883864	0.332771	0.869386
	51	0.262628	0.887736	0.246446	0.898453
	52	0.271574	0.884236	0.665948	0.701098
	53	0.274138	0.884536	0.306344	0.86764
	54	0.259002	0.889114	5.96011	0.539546
	55	0.262779	0.887953	0.28315	0.874501
	56	0.262184	0.888689	0.318132	0.86003
	57	0.258266	0.890033	0.285475	0.872755
	58	0.260663	0.889911	0.287956	0.874875
	59	0.252179	0.894031	3.66241	0.636228
	60	0.251236	0.894861	0.238359	0.906936
	61	0.256082	0.893197	0.300936	0.872879
	62	0.330287	0.856989	0.280363	0.872006
	63	0.25723	0.888575	1.15857	0.621133
	64	0.248655	0.894642	0.394253	0.830963
	65	0.246242	0.89695	0.313329	0.871632
	66	0.252417	0.891364	0.259722	0.88735
	67	0.253588	0.892581	0.230401	0.902944
	68	0.241318	0.898197	0.303367	0.867265
	69	0.245387	0.894956	0.266734	0.879242
	70	0.238042	0.899789	0.256881	0.887101
	71	0.243204	0.895914	0.274361	0.884855
	72	0.265571	0.887322	0.344779	0.85005
	73	0.239946	0.898078	0.248516	0.891342
	74	0.237329	0.899867	0.335899	0.856911
	75	0.243086	0.897947	0.384699	0.844436
	76	0.233792	0.900197	0.440446	0.79229
	77	0.236142	0.900947	0.281504	0.886228
	78	0.236383	0.8987	0.37417	0.807385
	79	0.237965	0.900242	0.464041	0.823478
	80	0.2799	0.879608	0.454981	0.771332
	81	0.251479	0.894075	0.233176	0.900324
	82	0.221574	0.906408	0.258293	0.886727
	83	0.211124	0.911197	0.220968	0.906687
	84	0.205857	0.913117	0.26347	0.886851
	85	0.211652	0.911453	0.248037	0.896457
	86	0.208973	0.912869	0.235119	0.904067
	87	0.20954	0.912747	0.241618	0.894087
	88	0.205642	0.913778	0.203346	0.914296
	89	0.206119	0.912906	0.285534	0.874626
	90	0.202244	0.914989	0.204572	0.91517
	91	0.203697	0.913864	0.226197	0.904566
	92	0.206276	0.913405	0.245052	0.897081
	93	0.200943	0.914364	0.320961	0.858408
	94	0.203041	0.914078	0.191526	0.91991
	95	0.199559	0.914439	0.415588	0.867515
	96	0.20497	0.914325	0.232832	0.901073
	97	0.199993	0.915322	0.216261	0.908807
	98	0.196535	0.917989	0.242575	0.903443
	99	0.198267	0.916497	0.208155	0.913922
	100	0.200087	0.9155	0.21397	0.910803
	101	0.203747	0.915028	0.20846	0.912924
	102	0.196596	0.918747	0.224132	0.901821
	103	0.180641	0.92475	0.193629	0.915793
	104	0.181046	0.923742	0.2104	0.910429
	105	0.179912	0.925125	0.186635	0.922156
	106	0.174184	0.929369	0.193029	0.918039
	107	0.178293	0.925536	0.19345	0.91991
	108	0.176205	0.926405	0.186669	0.923403
	109	0.174728	0.928456	0.175804	0.930389
	110	0.180996	0.924328	0.179973	0.92515
	111	0.162415	0.935	0.186409	0.920908
	112	0.162367	0.934	0.181461	0.925025
	113	0.164831	0.931194	0.180064	0.924651
	114	0.160886	0.934331	0.173538	0.926771
	115	0.158123	0.934114	0.196088	0.91991
	116	0.15568	0.934911	0.171506	0.927395
	117	0.158863	0.934619	0.189387	0.919286
	118	0.154649	0.936119	0.167071	0.933633
	119	0.151951	0.937292	0.171387	0.930264
	120	0.150314	0.938655	0.173842	0.926771
	121	0.148085	0.938994	0.162924	0.934631
	122	0.15135	0.9372	0.166126	0.930888
	123	0.147375	0.938956	0.15929	0.934756
	124	0.143607	0.940575	0.191263	0.924152
	125	0.141551	0.941706	0.164102	0.934132
	126	0.139123	0.944697	0.17146	0.931886
	127	0.140004	0.943083	0.15425	0.939745
	128	0.138063	0.944411	0.162727	0.934256
	129	0.13586	0.945239	0.168267	0.93226
	130	0.133634	0.946494	0.173562	0.930763
	131	0.135232	0.9445	0.152978	0.938498
	132	0.132919	0.946317	0.160697	0.936252
	133	0.136099	0.945747	0.274487	0.891966
	134	0.130543	0.946706	0.16407	0.935255
	135	0.126585	0.948958	0.187764	0.926896
	136	0.124629	0.949661	0.143159	0.94249
	137	0.125083	0.950328	0.15767	0.935629
	138	0.12245	0.951578	0.14985	0.939496
	139	0.125499	0.948658	0.13908	0.945734
	140	0.124392	0.951494	0.143322	0.940993
	141	0.118565	0.952917	0.138304	0.943363
	142	0.115425	0.953617	0.133482	0.944611
	143	0.118754	0.952833	0.156213	0.940619
	144	0.118056	0.951958	0.146116	0.941866
	145	0.119754	0.952372	0.148775	0.941991
	146	0.114506	0.955292	0.164491	0.936751
	147	0.114718	0.954828	0.151232	0.938997
	148	0.112957	0.955083	0.128886	0.947979
	149	0.107435	0.957581	0.129965	0.949726
	150	0.111141	0.955289	0.223731	0.910803
	151	0.109184	0.955828	0.136845	0.943488
	152	0.107267	0.957375	0.138849	0.943363
	153	0.109892	0.956542	0.134739	0.943613
	154	0.106767	0.957292	0.13556	0.945484
	155	0.106427	0.957617	0.12309	0.951223
	156	0.107308	0.956539	0.297792	0.889721
	157	0.106891	0.957369	0.147955	0.939122
	158	0.10554	0.958039	0.133977	0.945734
	159	0.102336	0.960708	0.16291	0.93513
	160	0.101631	0.959453	0.147256	0.938623
	161	0.104819	0.957956	0.133151	0.94773
	162	0.103703	0.959581	0.130611	0.944486
	163	0.0994504	0.962369	0.147188	0.942615
	164	0.101177	0.958917	0.263069	0.900324
	165	0.0991123	0.961075	0.129448	0.948728
	166	0.0986805	0.961333	0.146167	0.941991
	167	0.0974134	0.961542	0.121048	0.953593
	168	0.0952834	0.962747	0.183399	0.933383
	169	0.099755	0.961117	0.186802	0.923528
	170	0.0969021	0.962908	0.145688	0.944361
	171	0.0954991	0.962414	0.123539	0.953468
	172	0.0986149	0.961122	0.182893	0.927395
	173	0.0820202	0.970083	0.114665	0.955838
	174	0.0797748	0.969625	0.126325	0.953343
	175	0.0755494	0.971542	0.121309	0.95247

## Sheet: Fig. 3c
Figure 3c
	epoch	train loss	train acc	valid loss	valid acc
Data	1	1.58928	0.290235	1.65346	0.19788
	2	1.66953	0.218617	1.6248	0.186837
	3	1.72091	0.223827	5.27821	0.194125
	4	1.69529	0.224116	99.5191	0.193242
	5	1.67797	0.220218	4.07608	0.193021
	6	1.50708	0.304669	2.3012	0.193021
	7	1.18784	0.503437	18.176	0.193463
	8	0.910154	0.630852	1.64023	0.331714
	9	0.837861	0.660669	37.958	0.223498
	10	0.822018	0.66683	1.57179	0.382509
	11	0.758909	0.695292	4.06461	0.219081
	12	0.79171	0.677828	0.959465	0.524956
	13	0.723242	0.708715	111.754	0.241166
	14	0.541494	0.796175	5.51262	0.271864
	15	0.478436	0.825079	0.960095	0.579284
	16	0.489713	0.82363	7.15728	0.40636
	17	0.829193	0.656343	1.36373	0.388251
	18	0.855246	0.644305	2.66205	0.335468
	19	0.907623	0.614518	2.03325	0.416078
	20	0.494714	0.819845	0.703746	0.700972
	21	0.389426	0.848689	0.654258	0.734518
	22	0.394181	0.845724	0.352792	0.863096
	23	0.382257	0.850469	13.7769	0.104694
	24	0.370838	0.85619	0.99466	0.695377
	25	0.367918	0.856987	1.70484	0.527877
	26	0.367704	0.856151	0.419632	0.834404
	27	0.364234	0.859056	0.471848	0.820599
	28	0.363689	0.85929	1.03832	0.616125
	29	0.352986	0.863236	19.7485	0.283445
	30	0.361013	0.859756	2.05329	0.370164
	31	0.356844	0.861245	0.978136	0.638418
	32	0.351034	0.865324	1.7985	0.552235
	33	0.354679	0.861413	4.09684	0.423449
	34	0.35302	0.863269	1.25564	0.515704
	35	0.353258	0.864004	3.38484	0.390436
	36	0.354983	0.863172	4.43878	0.290068
	37	0.27767	0.89498	0.482269	0.816532
	38	0.281921	0.890423	0.920214	0.645509
	39	0.260398	0.902983	1.04463	0.645247
	40	0.250724	0.906321	1.90666	0.496024
	41	0.244926	0.908551	1.50593	0.528506
	42	0.239924	0.909144	2.58406	0.503657
	43	0.237348	0.912209	1.1395	0.683963
	44	0.238329	0.911085	0.248959	0.907098
	45	0.227212	0.916461	13.3493	0.149969
	46	0.223462	0.916915	0.190358	0.934459
	47	0.219282	0.920873	0.476033	0.808067
	48	0.215227	0.92173	2.60838	0.5981
	49	0.211545	0.923415	1.99893	0.504555
	50	0.204582	0.926827	0.399592	0.846561
	51	0.202035	0.926209	1.06921	0.672869
	52	0.199184	0.927041	0.306518	0.892751
	53	0.18739	0.933344	0.460531	0.820546
	54	0.192783	0.930774	0.244452	0.905447
	55	0.176234	0.937617	0.34977	0.882409
	56	0.183807	0.934126	3.63532	0.542364
	57	0.177267	0.937362	0.990822	0.698687
	58	0.171527	0.938737	0.354369	0.864756
	59	0.170461	0.940077	0.6788	0.751856
	60	0.164816	0.942139	0.163723	0.940693
	61	0.1613	0.943903	0.226417	0.919529
	62	0.15418	0.948216	1.14528	0.625991
	63	0.157201	0.945428	0.196596	0.926938
	64	0.15346	0.947394	1.12857	0.707109
	65	0.144288	0.951316	0.35853	0.853874
	66	0.142411	0.951394	1.19916	0.659696
	67	0.142028	0.952258	0.122305	0.960162
	68	0.123268	0.959731	1.75175	0.571125
	69	0.124431	0.958753	1.17473	0.655593
	70	0.122249	0.960275	2.49713	0.400513
	71	0.114356	0.963524	0.4693	0.802681
	72	0.115091	0.963648	11.1378	0.317955
	73	0.110077	0.96555	0.369451	0.878141
	74	0.104754	0.967666	0.142282	0.95307
	75	0.105438	0.968252	0.158154	0.937445
	76	0.10284	0.969134	0.850828	0.696012
	77	0.0950382	0.971072	2.48906	0.570644
	78	0.0922897	0.973141	0.304276	0.887258
	79	0.0878264	0.974047	0.44664	0.840008
	80	0.0888746	0.974065	0.0943891	0.974081
	81	0.0849867	0.975373	0.666643	0.743105
	82	0.0853968	0.97532	0.196006	0.929392
	83	0.0852927	0.974716	1.21592	0.632982
	84	0.0858984	0.974733	0.921927	0.730685
	85	0.08641	0.974371	1.40887	0.60546
	86	0.0416521	0.991461	0.330125	0.879261
	87	0.0522994	0.987326	0.0557925	0.988161
	88	0.0531535	0.987806	0.276187	0.901867
	89	0.0527399	0.986963	0.111969	0.955148
	90	0.0499397	0.988303	1.37466	0.530053
	91	0.0285632	0.995218	0.0358505	0.994027
	92	0.0310588	0.994667	0.0362558	0.991308
	93	0.0308877	0.994721	0.0443718	0.990828
	94	0.032951	0.993761	0.0467871	0.990294
	95	0.0316726	0.993974	0.132379	0.953976
	96	0.018418	0.997511	0.0116121	0.999147
	97	0.0186506	0.997369	0.0229063	0.996907
	98	0.0189598	0.997458	0.0157536	0.997867
	99	0.0183579	0.997725	0.0637619	0.983735
	100	0.0168875	0.997885	0.0162512	0.998613
	101	0.0168095	0.998009	0.0396764	0.991412
	102	0.0165303	0.997885	0.0164712	0.997547
	103	0.0165331	0.997991	0.0368304	0.990508
	104	0.014919	0.998347	0.00934916	0.998667
	105	0.0157438	0.99802	0.00800205	0.998667
	106	0.0146399	0.998151	0.111339	0.961122
	107	0.014537	0.998187	0.460571	0.790467
	108	0.0129185	0.998827	0.116448	0.957549
	109	0.0130227	0.998453	0.0349831	0.992906
	110	0.0123834	0.998649	0.136188	0.950937
	111	0.0132828	0.99856	0.016342	0.998505
	112	0.0121537	0.998898	0.0144737	0.998507
	113	0.0126458	0.998453	0.00358059	0.999307
	114	0.0108333	0.998951	0.37477	0.873125
	115	0.0131172	0.998133	0.0340156	0.990881

## Sheet: Fig. 4a
Figure 4a
	Sequence	Temperature
Data	1	355
	2	355
	3	355
	4	355
	5	355
	6	355
	7	355
	8	355
	9	354
	10	354
	11	354
	12	354
	13	354
	14	354
	15	354
	16	354
	17	354
	18	354
	19	354
	20	354
	21	354
	22	354
	23	354
	24	354
	25	354
	26	354
	27	354
	28	354
	29	354
	30	354
	31	354
	32	354
	33	354
	34	354
	35	354
	36	354
	37	354
	38	354
	39	354
	40	354
	41	354
	42	354
	43	354
	44	354
	45	354
	46	354
	47	354
	48	354
	49	354
	50	354
	51	354
	52	354
	53	354
	54	354
	55	354
	56	354
	57	354
	58	354
	59	354
	60	354
	61	354
	62	354
	63	354
	64	354
	65	354
	66	354
	67	354
	68	354
	69	354
	70	354
	71	354
	72	354
	73	354
	74	354
	75	354
	76	354
	77	354
	78	354
	79	354
	80	354
	81	354
	82	354
	83	354
	84	354
	85	354
	86	354
	87	354
	88	354
	89	354
	90	354
	91	354
	92	354
	93	354
	94	354
	95	354
	96	354
	97	354
	98	354
	99	354
	100	354
	101	354
	102	354
	103	354
	104	354
	105	354
	106	354
	107	354
	108	354
	109	354
	110	354
	111	354
	112	354
	113	354
	114	354
	115	354
	116	354
	117	354
	118	354
	119	354
	120	354
	121	354
	122	354
	123	354
	124	354
	125	354
	126	354
	127	354
	128	354
	129	354
	130	355
	131	355
	132	355
	133	355
	134	355
	135	355
	136	355
	137	355
	138	355
	139	355
	140	355
	141	355
	142	355
	143	355
	144	355
	145	355
	146	355
	147	355
	148	355
	149	355
	150	355
	151	355
	152	355
	153	355
	154	355
	155	355
	156	355
	157	355
	158	355
	159	355
	160	355
	161	356
	162	356
	163	356
	164	356
	165	356
	166	356
	167	356
	168	356
	169	356
	170	356
	171	356
	172	356
	173	356
	174	356
	175	356
	176	356
	177	356
	178	356
	179	356
	180	356
	181	356
	182	356
	183	356
	184	356
	185	356
	186	356
	187	356
	188	356
	189	356
	190	356
	191	356
	192	356
	193	356
	194	356
	195	356
	196	356
	197	356
	198	356
	199	356
	200	356
	201	356
	202	356
	203	356
	204	356
	205	356
	206	356
	207	356
	208	356
	209	356
	210	356
	211	356
	212	356
	213	356
	214	356
	215	356
	216	356
	217	356
	218	356
	219	356
	220	356
	221	356
	222	356
	223	356
	224	356
	225	356
	226	356
	227	356
	228	356
	229	357
	230	357
	231	357
	232	357
	233	357
	234	357
	235	357
	236	357
	237	357
	238	357
	239	357
	240	357
	241	357
	242	357
	243	357
	244	357
	245	357
	246	357
	247	357
	248	357
	249	357
	250	357
	251	357
	252	357
	253	357
	254	357
	255	357
	256	357
	257	357
	258	357
	259	357
	260	357
	261	357
	262	357
	263	357
	264	358
	265	358
	266	358
	267	358
	268	358
	269	358
	270	358
	271	358
	272	358
	273	358
	274	358
	275	358
	276	358
	277	358
	278	358
	279	358
	280	358
	281	358
	282	358
	283	358
	284	358
	285	358
	286	358
	287	358
	288	358
	289	358
	290	358
	291	358
	292	358
	293	358
	294	358
	295	358
	296	358
	297	358
	298	358
	299	358
	300	358
	301	358
	302	358
	303	358
	304	358
	305	358
	306	358
	307	358
	308	358
	309	358
	310	358
	311	358
	312	358
	313	358
	314	358
	315	358
	316	358
	317	358
	318	358
	319	358
	320	358
	321	358
	322	359
	323	359
	324	359
	325	359
	326	359
	327	359
	328	359
	329	359
	330	359
	331	359
	332	359
	333	359
	334	359
	335	359
	336	359
	337	359
	338	359
	339	359
	340	360
	341	360
	342	360
	343	360
	344	360
	345	360
	346	360
	347	360
	348	360
	349	360
	350	360
	351	360
	352	360
	353	360
	354	360
	355	360
	356	360
	357	360
	358	360
	359	360
	360	361
	361	361
	362	361
	363	361
	364	361
	365	361
	366	361
	367	361
	368	361
	369	361
	370	361
	371	361
	372	361
	373	361
	374	361
	375	361
	376	361
	377	361
	378	361
	379	361
	380	361
	381	361
	382	361
	383	361
	384	361
	385	361
	386	362
	387	362
	388	362
	389	362
	390	362
	391	362
	392	362
	393	362
	394	362
	395	362
	396	362
	397	362
	398	362
	399	362
	400	362
	401	362
	402	362
	403	362
	404	362
	405	362
	406	362
	407	362
	408	362
	409	362
	410	363
	411	363
	412	363
	413	363
	414	363
	415	363
	416	363
	417	363
	418	363
	419	363
	420	364
	421	364
	422	364
	423	364
	424	364
	425	364
	426	364
	427	364
	428	364
	429	364
	430	364
	431	364
	432	364
	433	364
	434	364
	435	364
	436	364
	437	364
	438	364
	439	364
	440	364
	441	365
	442	365
	443	365
	444	365
	445	365
	446	365
	447	365
	448	365
	449	365
	450	365
	451	365
	452	365
	453	365
	454	365
	455	365
	456	365
	457	365
	458	365
	459	365
	460	365
	461	365
	462	365
	463	365
	464	366
	465	366
	466	366
	467	366
	468	366
	469	366
	470	366
	471	366
	472	366
	473	366
	474	366
	475	366
	476	366
	477	367
	478	367
	479	367
	480	367
	481	367
	482	367
	483	367
	484	367
	485	367
	486	367
	487	367
	488	367
	489	367
	490	367
	491	367
	492	367
	493	367
	494	367
	495	367
	496	367
	497	367
	498	367
	499	368
	500	368
	501	368
	502	368
	503	368
	504	368
	505	368
	506	368
	507	368
	508	368
	509	368
	510	368
	511	368
	512	368
	513	368
	514	368
	515	368
	516	368
	517	368
	518	369
	519	369
	520	369
	521	369
	522	369
	523	369
	524	369
	525	369
	526	369
	527	369
	528	369
	529	369
	530	369
	531	369
	532	369
	533	369
	534	369
	535	369
	536	369
	537	370
	538	370
	539	370
	540	370
	541	370
	542	370
	543	370
	544	370
	545	370
	546	370
	547	370
	548	370
	549	370
	550	370
	551	370
	552	370
	553	370
	554	371
	555	371
	556	371
	557	371
	558	371
	559	371
	560	371
	561	371
	562	371
	563	371
	564	371
	565	371
	566	371
	567	371
	568	371
	569	371
	570	371
	571	371
	572	371
	573	371
	574	371
	575	371
	576	371
	577	371
	578	371
	579	371
	580	371
	581	371
	582	372
	583	372
	584	372
	585	372
	586	372
	587	372
	588	372
	589	372
	590	372
	591	372
	592	372
	593	372
	594	372
	595	372
	596	372
	597	372
	598	373
	599	373
	600	373
	601	373
	602	373
	603	373
	604	373
	605	373
	606	373
	607	373
	608	373
	609	373
	610	373
	611	373
	612	374
	613	374
	614	374
	615	374
	616	374
	617	374
	618	374
	619	374
	620	374
	621	374
	622	374
	623	374
	624	374
	625	374
	626	374
	627	375
	628	375
	629	375
	630	375
	631	375
	632	375
	633	375
	634	375
	635	375
	636	375
	637	375
	638	375
	639	375
	640	375
	641	375
	642	375
	643	375
	644	375
	645	375
	646	375
	647	375
	648	375
	649	375
	650	376
	651	376
	652	376
	653	376
	654	376
	655	376
	656	376
	657	376
	658	376
	659	376
	660	376
	661	376
	662	376
	663	377
	664	377
	665	377
	666	377
	667	377
	668	377
	669	377
	670	377
	671	377
	672	377
	673	377
	674	377
	675	377
	676	377
	677	377
	678	377
	679	378
	680	378
	681	378
	682	378
	683	378
	684	378
	685	378
	686	378
	687	378
	688	378
	689	378
	690	378
	691	378
	692	378
	693	378
	694	378
	695	378
	696	378
	697	378
	698	378
	699	378
	700	378
	701	378
	702	378
	703	378
	704	378
	705	378
	706	378
	707	378
	708	378
	709	378
	710	378
	711	379
	712	379
	713	379
	714	379
	715	379
	716	379
	717	379
	718	379
	719	379
	720	379
	721	379
	722	379
	723	379
	724	379
	725	379
	726	379
	727	379
	728	379
	729	379
	730	379
	731	379
	732	379
	733	379
	734	379
	735	379
	736	379
	737	379
	738	379
	739	379
	740	379
	741	379
	742	379
	743	379
	744	379
	745	379
	746	379
	747	379
	748	379
	749	379
	750	379
	751	379
	752	379
	753	379
	754	379
	755	379
	756	379
	757	379
	758	379
	759	379
	760	379
	761	379
	762	379
	763	380
	764	380
	765	380
	766	380
	767	380
	768	380
	769	380
	770	380
	771	380
	772	380
	773	380
	774	380
	775	380
	776	380
	777	380
	778	380
	779	380
	780	380
	781	380
	782	380
	783	380
	784	380
	785	380
	786	380
	787	380
	788	380
	789	380
	790	380
	791	380
	792	381
	793	381
	794	381
	795	381
	796	381
	797	381
	798	381
	799	381
	800	381
	801	381
	802	381
	803	381
	804	381
	805	381
	806	381
	807	381
	808	381
	809	381
	810	381
	811	381
	812	381
	813	381
	814	381
	815	381
	816	381
	817	381
	818	381
	819	381
	820	381
	821	381
	822	381
	823	382
	824	382
	825	382
	826	382
	827	382
	828	382
	829	382
	830	382
	831	382
	832	382
	833	382
	834	382
	835	382
	836	382
	837	382
	838	382
	839	382
	840	382
	841	382
	842	382
	843	382
	844	382
	845	382
	846	382
	847	382
	848	382
	849	382
	850	382
	851	382
	852	382
	853	382
	854	382
	855	382
	856	382
	857	382
	858	382
	859	382
	860	382
	861	382
	862	382
	863	382
	864	382
	865	382
	866	382
	867	382
	868	382
	869	382
	870	382
	871	382
	872	382
	873	382
	874	382
	875	382
	876	382
	877	382
	878	382
	879	382
	880	382
	881	382
	882	382
	883	382
	884	382
	885	382
	886	382
	887	382
	888	382
	889	382
	890	382
	891	382
	892	382
	893	383
	894	383
	895	383
	896	383
	897	383
	898	383
	899	383
	900	383
	901	383
	902	383
	903	383
	904	383
	905	383
	906	383
	907	383
	908	383
	909	383
	910	383
	911	383
	912	383
	913	383
	914	383
	915	383
	916	383
	917	383
	918	383
	919	383
	920	383
	921	384
	922	384
	923	384
	924	384
	925	384
	926	384
	927	384
	928	384
	929	384
	930	384
	931	384
	932	384
	933	384
	934	384
	935	384
	936	384
	937	384
	938	384
	939	384
	940	384
	941	384
	942	384
	943	384
	944	384
	945	384
	946	384
	947	384
	948	384
	949	384
	950	384
	951	384
	952	384
	953	384
	954	384
	955	384
	956	384
	957	384
	958	384
	959	384
	960	384
	961	384
	962	384
	963	384
	964	384
	965	384
	966	384
	967	384
	968	384
	969	384
	970	385
	971	385
	972	385
	973	385
	974	385
	975	385
	976	385
	977	385
	978	385
	979	385
	980	385
	981	385
	982	385
	983	385
	984	385
	985	385
	986	385
	987	385
	988	385
	989	385
	990	385
	991	385
	992	385
	993	385
	994	385
	995	385
	996	386
	997	386
	998	386
	999	386
	1000	386
	1001	386
	1002	386
	1003	386
	1004	386
	1005	386
	1006	386
	1007	386
	1008	386
	1009	386
	1010	386
	1011	386
	1012	386
	1013	386
	1014	386
	1015	386
	1016	386
	1017	386
	1018	386
	1019	386
	1020	386
	1021	386
	1022	386
	1023	386
	1024	386
	1025	387
	1026	387
	1027	387
	1028	387
	1029	387
	1030	387
	1031	387
	1032	387
	1033	387
	1034	387
	1035	387
	1036	387
	1037	387
	1038	387
	1039	387
	1040	387
	1041	387
	1042	387
	1043	387
	1044	387
	1045	387
	1046	387
	1047	387
	1048	387
	1049	388
	1050	388
	1051	388
	1052	388
	1053	388
	1054	388
	1055	388
	1056	388
	1057	388
	1058	388
	1059	388
	1060	388
	1061	388
	1062	388
	1063	388
	1064	388
	1065	388
	1066	388
	1067	388
	1068	388
	1069	388
	1070	388
	1071	388
	1072	388
	1073	388
	1074	388
	1075	388
	1076	388
	1077	388
	1078	388
	1079	388
	1080	388
	1081	388
	1082	388
	1083	388
	1084	388
	1085	388
	1086	388
	1087	388
	1088	388
	1089	388
	1090	388
	1091	388
	1092	388
	1093	388
	1094	388
	1095	389
	1096	389
	1097	389
	1098	389
	1099	389
	1100	389
	1101	389
	1102	389
	1103	389
	1104	389
	1105	389
	1106	389
	1107	389
	1108	389
	1109	389
	1110	389
	1111	389
	1112	389
	1113	389
	1114	389
	1115	389
	1116	389
	1117	389
	1118	389
	1119	389
	1120	389
	1121	389
	1122	389
	1123	389
	1124	389
	1125	389
	1126	388
	1127	388
	1128	388
	1129	388
	1130	388
	1131	388
	1132	388
	1133	388
	1134	388
	1135	388
	1136	388
	1137	388
	1138	388
	1139	388
	1140	388
	1141	388
	1142	389
	1143	389
	1144	389
	1145	389
	1146	389
	1147	389
	1148	389
	1149	389
	1150	389
	1151	389
	1152	389
	1153	389
	1154	389
	1155	389
	1156	389
	1157	389
	1158	389
	1159	389
	1160	389
	1161	389
	1162	389
	1163	389
	1164	389
	1165	389
	1166	389
	1167	389
	1168	390
	1169	390
	1170	390
	1171	390
	1172	390
	1173	390
	1174	390
	1175	390
	1176	390
	1177	390
	1178	390
	1179	390
	1180	390
	1181	390
	1182	390
	1183	390
	1184	390
	1185	390
	1186	390
	1187	390
	1188	390
	1189	390
	1190	390
	1191	390
	1192	390
	1193	390
	1194	390
	1195	390
	1196	390
	1197	390
	1198	390
	1199	391
	1200	391
	1201	391
	1202	391
	1203	391
	1204	391
	1205	391
	1206	391
	1207	391
	1208	391
	1209	391
	1210	391
	1211	391
	1212	391
	1213	391
	1214	391
	1215	391
	1216	391
	1217	391
	1218	391
	1219	391
	1220	391
	1221	391
	1222	391
	1223	391
	1224	391
	1225	391
	1226	391
	1227	391
	1228	391
	1229	391
	1230	391
	1231	391
	1232	391
	1233	391
	1234	391
	1235	391
	1236	391
	1237	391
	1238	391
	1239	391
	1240	391
	1241	391
	1242	391
	1243	391
	1244	391
	1245	391
	1246	391
	1247	391
	1248	391
	1249	391
	1250	391
	1251	391
	1252	391
	1253	392
	1254	392
	1255	392
	1256	392
	1257	392
	1258	392
	1259	392
	1260	392
	1261	392
	1262	392
	1263	392
	1264	392
	1265	392
	1266	392
	1267	392
	1268	392
	1269	392
	1270	392
	1271	392
	1272	392
	1273	392
	1274	392
	1275	392
	1276	392
	1277	392
	1278	392
	1279	392
	1280	392
	1281	392
	1282	392
	1283	392
	1284	392
	1285	392
	1286	392
	1287	392
	1288	392
	1289	392
	1290	392
	1291	392
	1292	392
	1293	392
	1294	392
	1295	392
	1296	392
	1297	392
	1298	392
	1299	392
	1300	392
	1301	392
	1302	392
	1303	392
	1304	392
	1305	392
	1306	392
	1307	393
	1308	393
	1309	393
	1310	393
	1311	393
	1312	393
	1313	393
	1314	393
	1315	393
	1316	393
	1317	393
	1318	393
	1319	393
	1320	393
	1321	393
	1322	393
	1323	393
	1324	393
	1325	393
	1326	393
	1327	393
	1328	393
	1329	393
	1330	393
	1331	393
	1332	393
	1333	393
	1334	393
	1335	393
	1336	393
	1337	393
	1338	393
	1339	393
	1340	393
	1341	393
	1342	393
	1343	393
	1344	393
	1345	393
	1346	393
	1347	393
	1348	393
	1349	393
	1350	393
	1351	394
	1352	394
	1353	394
	1354	394
	1355	394
	1356	394
	1357	394
	1358	394
	1359	394
	1360	394
	1361	394
	1362	394
	1363	394
	1364	394
	1365	394
	1366	394
	1367	394
	1368	394
	1369	394
	1370	394
	1371	394
	1372	394
	1373	394
	1374	394
	1375	394
	1376	394
	1377	394
	1378	394
	1379	394
	1380	394
	1381	394
	1382	394
	1383	394
	1384	394
	1385	394
	1386	394
	1387	394
	1388	394
	1389	394
	1390	394
	1391	394
	1392	394
	1393	394
	1394	394
	1395	394
	1396	394
	1397	394
	1398	394
	1399	394
	1400	394
	1401	394
	1402	394
	1403	394
	1404	394
	1405	394
	1406	394
	1407	394
	1408	394
	1409	394
	1410	394
	1411	394
	1412	394
	1413	394
	1414	394
	1415	394
	1416	394
	1417	394
	1418	394
	1419	395
	1420	395
	1421	395
	1422	395
	1423	395
	1424	395
	1425	395
	1426	395
	1427	395
	1428	395
	1429	395
	1430	395
	1431	395
	1432	395
	1433	395
	1434	395
	1435	395
	1436	395
	1437	395
	1438	395
	1439	395
	1440	395
	1441	395
	1442	395
	1443	395
	1444	395
	1445	396
	1446	396
	1447	396
	1448	396
	1449	396
	1450	396
	1451	396
	1452	396
	1453	396
	1454	397
	1455	397
	1456	397
	1457	397
	1458	397
	1459	397
	1460	397
	1461	397
	1462	397
	1463	397
	1464	397
	1465	397
	1466	397
	1467	397
	1468	397
	1469	397
	1470	397
	1471	397
	1472	397
	1473	397
	1474	397
	1475	397
	1476	397
	1477	397
	1478	397
	1479	397
	1480	397
	1481	397
	1482	397
	1483	397
	1484	397
	1485	397
	1486	397
	1487	397
	1488	397
	1489	397
	1490	397
	1491	397
	1492	397
	1493	397
	1494	397
	1495	397
	1496	397
	1497	397
	1498	397
	1499	397
	1500	397
	1501	397
	1502	397
	1503	397
	1504	397
	1505	397
	1506	397
	1507	397
	1508	397
	1509	397
	1510	397
	1511	397
	1512	397
	1513	397
	1514	397
	1515	397
	1516	397
	1517	397
	1518	397
	1519	397
	1520	397
	1521	397
	1522	397
	1523	397
	1524	397
	1525	397
	1526	397
	1527	397
	1528	397
	1529	397
	1530	397
	1531	397
	1532	397
	1533	397
	1534	397
	1535	397
	1536	397
	1537	397
	1538	397
	1539	397
	1540	397
	1541	397
	1542	397
	1543	397
	1544	397
	1545	397
	1546	397
	1547	397
	1548	397
	1549	397
	1550	397
	1551	397
	1552	397
	1553	397
	1554	397
	1555	397
	1556	397
	1557	397
	1558	397
	1559	397
	1560	397
	1561	397
	1562	397
	1563	397
	1564	397
	1565	397
	1566	398
	1567	398
	1568	398
	1569	398
	1570	398
	1571	398
	1572	398
	1573	398
	1574	398
	1575	398
	1576	398
	1577	398
	1578	398
	1579	398
	1580	398
	1581	398
	1582	398
	1583	398
	1584	398
	1585	398
	1586	398
	1587	398
	1588	398
	1589	398
	1590	398
	1591	398
	1592	397
	1593	397
	1594	397
	1595	397
	1596	397
	1597	397
	1598	397
	1599	397
	1600	397
	1601	397
	1602	397
	1603	398
	1604	398
	1605	398
	1606	398
	1607	398
	1608	398
	1609	398
	1610	398
	1611	398
	1612	398
	1613	398
	1614	398
	1615	398
	1616	398
	1617	398
	1618	398
	1619	398
	1620	398
	1621	398
	1622	398
	1623	398
	1624	398
	1625	398
	1626	398
	1627	398
	1628	398
	1629	398
	1630	398
	1631	398
	1632	398
	1633	398
	1634	398
	1635	398
	1636	398
	1637	398
	1638	398
	1639	398
	1640	398

## Sheet: Fig. 4f
Figure 4f
	sequence	label
Data	1	no
	2	no
	3	no
	4	no
	5	no
	6	no
	7	no
	8	no
	9	no
	10	no
	11	no
	12	no
	13	no
	14	no
	15	no
	16	no
	17	no
	18	no
	19	no
	20	no
	21	no
	22	no
	23	yes
	24	no
	25	no
	26	yes
	27	no
	28	no
	29	no
	30	no
	31	no
	32	no
	33	no
	34	no
	35	no
	36	no
	37	no
	38	no
	39	no
	40	no
	41	no
	42	no
	43	no
	44	no
	45	no
	46	yes
	47	yes
	48	yes
	49	no
	50	no
	51	no
	52	no
	53	no
	54	no
	55	no
	56	no
	57	no
	58	no
	59	no
	60	no
	61	no
	62	no
	63	no
	64	no
	65	no
	66	no
	67	no
	68	no
	69	no
	70	no
	71	no
	72	no
	73	no
	74	no
	75	no
	76	no
	77	no
	78	yes
	79	no
	80	no
	81	no
	82	no
	83	no
	84	no
	85	no
	86	no
	87	no
	88	no
	89	no
	90	no
	91	no
	92	no
	93	no
	94	no
	95	no
	96	no
	97	no
	98	no
	99	no
	100	no
	101	no
	102	no
	103	no
	104	no
	105	no
	106	no
	107	no
	108	no
	109	no
	110	no
	111	yes
	112	yes
	113	yes
	114	no
	115	yes
	116	no
	117	no
	118	no
	119	no
	120	no
	121	no
	122	no
	123	no
	124	no
	125	no
	126	no
	127	no
	128	no
	129	no
	130	no
	131	no
	132	no
	133	no
	134	no
	135	no
	136	no
	137	no
	138	no
	139	no
	140	no
	141	no
	142	no
	143	no
	144	no
	145	no
	146	no
	147	no
	148	no
	149	no
	150	no
	151	no
	152	no
	153	no
	154	no
	155	no
	156	no
	157	yes
	158	no
	159	no
	160	no
	161	no
	162	no
	163	no
	164	no
	165	no
	166	no
	167	no
	168	no
	169	no
	170	no
	171	no
	172	yes
	173	no
	174	no
	175	yes
	176	yes
	177	no
	178	no
	179	no
	180	no
	181	no
	182	no
	183	no
	184	no
	185	no
	186	no
	187	no
	188	no
	189	no
	190	no
	191	no
	192	no
	193	no
	194	no
	195	no
	196	no
	197	no
	198	no
	199	no
	200	no
	201	no
	202	no
	203	no
	204	no
	205	no
	206	no
	207	no
	208	no
	209	no
	210	no
	211	no
	212	no
	213	no
	214	no
	215	no
	216	no
	217	no
	218	no
	219	no
	220	no
	221	no
	222	no
	223	no
	224	no
	225	no
	226	no
	227	no
	228	no
	229	no
	230	no
	231	no
	232	no
	233	no
	234	no
	235	no
	236	no
	237	no
	238	no
	239	no
	240	no
	241	no
	242	no
	243	no
	244	no
	245	no
	246	no
	247	no
	248	no
	249	yes
	250	yes
	251	no
	252	no
	253	no
	254	no
	255	no
	256	no
	257	no
	258	no
	259	no
	260	no
	261	no
	262	no
	263	no
	264	no
	265	no
	266	no
	267	no
	268	no
	269	no
	270	yes
	271	no
	272	no
	273	no
	274	no
	275	no
	276	no
	277	no
	278	no
	279	no
	280	no
	281	no
	282	no
	283	no
	284	no
	285	yes
	286	no
	287	no
	288	no
	289	no
	290	no
	291	no
	292	no
	293	no
	294	no
	295	no
	296	no
	297	no
	298	no
	299	no
	300	no
	301	no
	302	no
	303	no
	304	no
	305	no
	306	no
	307	no
	308	no
	309	no
	310	yes
	311	no
	312	no
	313	no
	314	no
	315	no
	316	yes
	317	no
	318	no
	319	no
	320	no
	321	no
	322	no
	323	no
	324	no
	325	no
	326	no
	327	no
	328	no
	329	no
	330	no
	331	no
	332	no
	333	no
	334	no
	335	no
	336	no
	337	no
	338	yes
	339	no
	340	no
	341	no
	342	no
	343	no
	344	no
	345	no
	346	no
	347	no
	348	no
	349	yes
	350	yes
	351	no
	352	yes
	353	no
	354	no
	355	no
	356	no
	357	no
	358	no
	359	no
	360	no
	361	no
	362	no
	363	no
	364	no
	365	no
	366	no
	367	no
	368	no
	369	no
	370	no
	371	no
	372	no
	373	no
	374	no
	375	no
	376	no
	377	no
	378	no
	379	no
	380	no
	381	no
	382	no
	383	no
	384	no
	385	no
	386	no
	387	no
	388	no
	389	no
	390	no
	391	no
	392	no
	393	yes
	394	yes
	395	yes
	396	yes
	397	no
	398	yes
	399	no
	400	no
	401	no
	402	no
	403	no
	404	no
	405	no
	406	no
	407	no
	408	no
	409	no
	410	no
	411	no
	412	no
	413	no
	414	no
	415	no
	416	yes
	417	yes
	418	no
	419	yes
	420	yes
	421	yes
	422	yes
	423	no
	424	no
	425	no
	426	no
	427	no
	428	no
	429	no
	430	no
	431	no
	432	no
	433	no
	434	no
	435	no
	436	no
	437	no
	438	no
	439	yes
	440	yes
	441	yes
	442	yes
	443	yes
	444	no
	445	yes
	446	yes
	447	no
	448	no
	449	no
	450	no
	451	no
	452	no
	453	no
	454	no
	455	no
	456	no
	457	no
	458	no
	459	no
	460	no
	461	yes
	462	no
	463	no
	464	no
	465	yes
	466	no
	467	no
	468	no
	469	no
	470	no
	471	no
	472	yes
	473	no
	474	no
	475	no
	476	no
	477	no
	478	no
	479	no
	480	no
	481	no
	482	no
	483	no
	484	yes
	485	yes
	486	yes
	487	yes
	488	no
	489	no
	490	no
	491	no
	492	no
	493	no
	494	no
	495	no
	496	no
	497	no
	498	no
	499	no
	500	no
	501	no
	502	no
	503	no
	504	no
	505	no
	506	yes
	507	yes
	508	no
	509	yes
	510	no
	511	no
	512	no
	513	yes
	514	no
	515	no
	516	no
	517	yes
	518	no
	519	no
	520	no
	521	no
	522	no
	523	no
	524	no
	525	no
	526	no
	527	no
	528	no
	529	yes
	530	no
	531	no
	532	yes
	533	no
	534	no
	535	no
	536	yes
	537	no
	538	no
	539	no
	540	no
	541	no
	542	no
	543	no
	544	no
	545	no
	546	no
	547	no
	548	no
	549	no
	550	no
	551	no
	552	no
	553	no
	554	no
	555	yes
	556	no
	557	no
	558	no
	559	no
	560	no
	561	no
	562	no
	563	no
	564	no
	565	no
	566	no
	567	no
	568	no
	569	no
	570	no
	571	no
	572	no
	573	no
	574	no
	575	no
	576	no
	577	no
	578	yes
	579	no
	580	no
	581	yes
	582	no
	583	no
	584	no
	585	no
	586	no
	587	yes
	588	no
	589	no
	590	no
	591	no
	592	no
	593	no
	594	no
	595	no
	596	yes
	597	yes
	598	no
	599	yes
	600	no
	601	no
	602	no
	603	yes
	604	no
	605	no
	606	no
	607	yes
	608	no
	609	no
	610	no
	611	no
	612	no
	613	no
	614	no
	615	no
	616	no
	617	no
	618	no
	619	yes
	620	no
	621	yes
	622	yes
	623	yes
	624	yes
	625	yes
	626	no
	627	no
	628	no
	629	no
	630	no
	631	no
	632	no
	633	no
	634	no
	635	no
	636	no
	637	no
	638	no
	639	no
	640	no
	641	no
	642	no
	643	no
	644	no
	645	no
	646	no
	647	no
	648	no
	649	no
	650	no
	651	no
	652	no
	653	no
	654	no
	655	no
	656	no
	657	no
	658	no
	659	no
	660	no
	661	no
	662	no
	663	no
	664	no
	665	no
	666	no
	667	no
	668	no
	669	no
	670	no
	671	no
	672	no
	673	no
	674	no
	675	no
	676	no
	677	no
	678	no
	679	no
	680	no
	681	no
	682	no
	683	no
	684	no
	685	no
	686	no
	687	no
	688	no
	689	no
	690	no
	691	yes
	692	yes
	693	no
	694	no
	695	no
	696	no
	697	no
	698	no
	699	no
	700	no
	701	no
	702	yes
	703	yes
	704	no
	705	no
	706	yes
	707	yes
	708	yes
	709	no
	710	no
	711	no
	712	no
	713	no
	714	no
	715	no
	716	no
	717	no
	718	no
	719	no
	720	no
	721	no
	722	no
	723	no
	724	yes
	725	no
	726	yes
	727	yes
	728	no
	729	no
	730	yes
	731	no
	732	no
	733	no
	734	no
	735	no
	736	no
	737	no
	738	no
	739	no
	740	no
	741	no
	742	no
	743	no
	744	no
	745	yes
	746	yes
	747	yes
	748	yes
	749	yes
	750	no
	751	no
	752	no
	753	no
	754	no
	755	no
	756	no
	757	yes
	758	no
	759	no
	760	no
	761	no
	762	no
	763	no
	764	no
	765	no
	766	no
	767	yes
	768	yes
	769	no
	770	no
	771	no
	772	no
	773	no
	774	no
	775	no
	776	no
	777	no
	778	no
	779	no
	780	no
	781	no
	782	no
	783	no
	784	no
	785	no
	786	no
	787	no
	788	no
	789	yes
	790	yes
	791	no
	792	yes
	793	yes
	794	yes
	795	no
	796	yes
	797	no
	798	no
	799	no
	800	yes
	801	yes
	802	no
	803	no
	804	no
	805	no
	806	no
	807	no
	808	no
	809	no
	810	no
	811	no
	812	no
	813	no
	814	no
	815	no
	816	no
	817	no
	818	no
	819	no
	820	no
	821	no
	822	no
	823	yes
	824	no
	825	no
	826	no
	827	no
	828	no
	829	no
	830	no
	831	no
	832	no
	833	no
	834	yes
	835	yes
	836	no
	837	yes
	838	no
	839	no
	840	no
	841	no
	842	no
	843	no
	844	no
	845	yes
	846	no
	847	no
	848	no
	849	no
	850	no
	851	no
	852	no
	853	no
	854	no
	855	no
	856	yes
	857	no
	858	no
	859	no
	860	no
	861	no
	862	no
	863	no
	864	no
	865	no
	866	no
	867	yes
	868	yes
	869	no
	870	no
	871	no
	872	no
	873	no
	874	no
	875	no
	876	no
	877	no
	878	no
	879	yes
	880	no
	881	yes
	882	yes
	883	yes
	884	no
	885	no
	886	no
	887	no
	888	no
	889	no
	890	yes
	891	no
	892	no
	893	no
	894	no
	895	no
	896	no
	897	no
	898	no
	899	no
	900	no
	901	no
	902	yes
	903	no
	904	yes
	905	no
	906	no
	907	yes
	908	yes
	909	no
	910	no
	911	no
	912	yes
	913	no
	914	no
	915	no
	916	no
	917	no
	918	no
	919	no
	920	no
	921	no
	922	no
	923	yes
	924	yes
	925	no
	926	yes
	927	yes
	928	yes
	929	yes
	930	yes
	931	no
	932	no
	933	no
	934	no
	935	no
	936	no
	937	no
	938	no
	939	no
	940	no
	941	no
	942	no
	943	no
	944	no
	945	no
	946	yes
	947	yes
	948	yes
	949	yes
	950	no
	951	yes
	952	no
	953	no
	954	no
	955	no
	956	no
	957	yes
	958	no
	959	no
	960	no
	961	no
	962	no
	963	no
	964	no
	965	no
	966	no
	967	no
	968	yes
	969	no
	970	no
	971	no
	972	no
	973	no
	974	no
	975	yes
	976	no
	977	no
	978	no
	979	no
	980	no
	981	no
	982	no
	983	no
	984	no
	985	no
	986	no
	987	no
	988	no
	989	no
	990	yes
	991	no
	992	no
	993	no
	994	no
	995	no
	996	no
	997	yes
	998	no
	999	no
	1000	no
	1001	yes
	1002	yes
	1003	no
	1004	no
	1005	no
	1006	no
	1007	no
	1008	no
	1009	no
	1010	no
	1011	no
	1012	no
	1013	yes
	1014	no
	1015	no
	1016	no
	1017	no
	1018	yes
	1019	no
	1020	yes
	1021	no
	1022	no
	1023	no
	1024	no
	1025	no
	1026	no
	1027	no
	1028	no
	1029	no
	1030	no
	1031	no
	1032	no
	1033	no
	1034	no
	1035	yes
	1036	yes
	1037	yes
	1038	yes
	1039	no
	1040	yes
	1041	yes
	1042	yes
	1043	no
	1044	no
	1045	no
	1046	no
	1047	yes
	1048	no
	1049	no
	1050	no
	1051	no
	1052	no
	1053	no
	1054	no
	1055	no
	1056	no
	1057	no
	1058	yes
	1059	no
	1060	no
	1061	no
	1062	no
	1063	no
	1064	no
	1065	no
	1066	no
	1067	no
	1068	no
	1069	no
	1070	no
	1071	no
	1072	no
	1073	no
	1074	no
	1075	no
	1076	no
	1077	no
	1078	no
	1079	yes
	1080	yes
	1081	no
	1082	no
	1083	no
	1084	no
	1085	no
	1086	no
	1087	no
	1088	no
	1089	no
	1090	no
	1091	no
	1092	no
	1093	no
	1094	no
	1095	no
	1096	no
	1097	no
	1098	no
	1099	no
	1100	no
	1101	no
	1102	yes
	1103	yes
	1104	no
	1105	yes
	1106	no
	1107	yes
	1108	no
	1109	yes
	1110	no
	1111	no
	1112	no
	1113	no
	1114	yes
	1115	no
	1116	yes
	1117	no
	1118	no
	1119	no
	1120	no
	1121	no
	1122	no
	1123	no
	1124	yes
	1125	yes
	1126	no
	1127	yes
	1128	yes
	1129	no
	1130	no
	1131	yes
	1132	no
	1133	no
	1134	no
	1135	yes
	1136	no
	1137	no
	1138	no
	1139	no
	1140	no
	1141	no
	1142	no
	1143	no
	1144	no
	1145	no
	1146	yes
	1147	no
	1148	no
	1149	no
	1150	no
	1151	no
	1152	no
	1153	yes
	1154	no
	1155	no
	1156	no
	1157	no
	1158	no
	1159	no
	1160	no
	1161	no
	1162	no
	1163	no
	1164	no
	1165	no
	1166	no
	1167	no
	1168	no
	1169	no
	1170	no
	1171	no
	1172	no
	1173	no
	1174	no
	1175	no
	1176	no
	1177	no
	1178	no
	1179	no
	1180	no
	1181	no
	1182	no
	1183	no
	1184	no
	1185	no
	1186	no
	1187	no
	1188	no
	1189	no
	1190	yes
	1191	yes
	1192	no
	1193	no
	1194	no
	1195	no
	1196	no
	1197	no
	1198	no
	1199	no
	1200	no
	1201	no
	1202	no
	1203	no
	1204	no
	1205	no
	1206	no
	1207	no
	1208	no
	1209	no
	1210	no
	1211	yes
	1212	yes
	1213	no
	1214	no
	1215	no
	1216	no
	1217	no
	1218	yes
	1219	no
	1220	no
	1221	no
	1222	no
	1223	no
	1224	no
	1225	no
	1226	no
	1227	no
	1228	no
	1229	no
	1230	no
	1231	yes
	1232	yes
	1233	no
	1234	no
	1235	no
	1236	no
	1237	no
	1238	yes
	1239	no
	1240	no
	1241	no
	1242	no
	1243	no
	1244	no
	1245	no
	1246	no
	1247	no
	1248	no
	1249	no
	1250	no
	1251	no
	1252	no
	1253	no
	1254	yes
	1255	yes
	1256	no
	1257	no
	1258	no
	1259	no
	1260	no
	1261	yes
	1262	no
	1263	no
	1264	no
	1265	no
	1266	no
	1267	no
	1268	no
	1269	no
	1270	no
	1271	no
	1272	no
	1273	no
	1274	no
	1275	no
	1276	yes
	1277	yes
	1278	no
	1279	yes
	1280	yes
	1281	yes
	1282	no
	1283	yes
	1284	no
	1285	no
	1286	no
	1287	no
	1288	no
	1289	no
	1290	no
	1291	no
	1292	no
	1293	no
	1294	no
	1295	no
	1296	no
	1297	no
	1298	yes
	1299	yes
	1300	no
	1301	no
	1302	no
	1303	no
	1304	no
	1305	yes
	1306	no
	1307	no
	1308	no
	1309	no
	1310	no
	1311	no
	1312	no
	1313	no
	1314	no
	1315	no
	1316	no
	1317	no
	1318	no
	1319	no
	1320	no
	1321	yes
	1322	yes
	1323	yes
	1324	no
	1325	no
	1326	no
	1327	no
	1328	no
	1329	no
	1330	no
	1331	no
	1332	no
	1333	no
	1334	no
	1335	no
	1336	no
	1337	no
	1338	no
	1339	no
	1340	no
	1341	no
	1342	no
	1343	yes
	1344	no
	1345	yes
	1346	no
	1347	yes
	1348	no
	1349	yes
	1350	yes
	1351	no
	1352	no
	1353	no
	1354	no
	1355	no
	1356	no
	1357	no
	1358	no
	1359	no
	1360	no
	1361	no
	1362	no
	1363	no
	1364	no
	1365	no
	1366	no
	1367	no
	1368	no
	1369	no
	1370	no
	1371	no
	1372	no
	1373	no
	1374	no
	1375	no
	1376	yes
	1377	no
	1378	no
	1379	no
	1380	no
	1381	no
	1382	no
	1383	no
	1384	no
	1385	no
	1386	no
	1387	no
	1388	yes
	1389	yes
	1390	no
	1391	no
	1392	no
	1393	no
	1394	no
	1395	no
	1396	no
	1397	no
	1398	no
	1399	no
	1400	no
	1401	no
	1402	no
	1403	no
	1404	no
	1405	no
	1406	no
	1407	no
	1408	no
	1409	no
	1410	no
	1411	no
	1412	no
	1413	no
	1414	no
	1415	no
	1416	no
	1417	no
	1418	no
	1419	no
	1420	no
	1421	yes
	1422	yes
	1423	no
	1424	no
	1425	yes
	1426	no
	1427	no
	1428	no
	1429	no
	1430	no
	1431	no
	1432	no
	1433	yes
	1434	yes
	1435	yes
	1436	no
	1437	no
	1438	yes
	1439	no
	1440	no
	1441	no
	1442	no
	1443	no
	1444	no
	1445	no
	1446	no
	1447	no
	1448	no
	1449	no
	1450	no
	1451	no
	1452	no
	1453	no
	1454	no
	1455	yes
	1456	no
	1457	no
	1458	no
	1459	no
	1460	no
	1461	no
	1462	yes
	1463	no
	1464	no
	1465	no
	1466	no
	1467	no
	1468	no
	1469	no
	1470	no
	1471	no
	1472	no
	1473	no
	1474	no
	1475	no
	1476	no
	1477	yes
	1478	yes
	1479	yes
	1480	yes
	1481	yes
	1482	no
	1483	no
	1484	yes
	1485	no
	1486	no
	1487	no
	1488	yes
	1489	no
	1490	no
	1491	no
	1492	no
	1493	no
	1494	no
	1495	no
	1496	no
	1497	no
	1498	no
	1499	yes
	1500	yes
	1501	yes
	1502	no
	1503	no
	1504	no
	1505	no
	1506	no
	1507	no
	1508	no
	1509	no
	1510	yes
	1511	yes
	1512	yes
	1513	yes
	1514	yes
	1515	yes
	1516	yes
	1517	yes
	1518	no
	1519	no
	1520	no
	1521	no
	1522	yes
	1523	yes
	1524	no
	1525	no
	1526	no
	1527	no
	1528	no
	1529	no
	1530	no
	1531	no
	1532	no
	1533	no
	1534	no
	1535	no
	1536	no
	1537	no
	1538	no
	1539	no
	1540	no
	1541	no
	1542	no
	1543	no
	1544	yes
	1545	yes
	1546	no
	1547	no
	1548	no
	1549	no
	1550	no
	1551	no
	1552	no
	1553	no
	1554	no
	1555	yes
	1556	no
	1557	yes
	1558	yes
	1559	no
	1560	no
	1561	no
	1562	no
	1563	no
	1564	no
	1565	no
	1566	yes
	1567	yes
	1568	yes
	1569	yes
	1570	no
	1571	no
	1572	yes
	1573	yes
	1574	no
	1575	no
	1576	no
	1577	yes
	1578	no
	1579	yes
	1580	no
	1581	no
	1582	no
	1583	no
	1584	no
	1585	no
	1586	no
	1587	yes
	1588	no
	1589	yes
	1590	no
	1591	no
	1592	no
	1593	no
	1594	no
	1595	no
	1596	no
	1597	no
	1598	no
	1599	no
	1600	yes
	1601	no
	1602	yes
	1603	no
	1604	no
	1605	yes
	1606	no
	1607	yes
	1608	no
	1609	no
	1610	yes
	1611	yes
	1612	no
	1613	yes
	1614	no
	1615	yes
	1616	no
	1617	yes
	1618	no
	1619	yes
	1620	no
	1621	yes
	1622	no
	1623	yes
	1624	no
	1625	yes
	1626	yes
	1627	yes
	1628	no
	1629	yes
	1630	no
	1631	no
	1632	yes
	1633	yes
	1634	no
	1635	no
	1636	yes
	1637	yes
	1638	yes
	1639	yes
	1640	yes

## Sheet: Fig. 4g
Figure 4g
	sequence	label
Data	1	middle
	2	middle
	3	low
	4	low
	5	low
	6	high
	7	high
	8	high
	9	high
	10	high
	11	high
	12	high
	13	high
	14	high
	15	high
	16	middle
	17	middle
	18	middle
	19	low
	20	middle
	21	low
	22	low
	23	low
	24	low
	25	low
	26	low
	27	high
	28	high
	29	middle
	30	high
	31	middle
	32	high
	33	high
	34	high
	35	middle
	36	middle
	37	middle
	38	middle
	39	middle
	40	middle
	41	middle
	42	middle
	43	middle
	44	low
	45	low
	46	low
	47	low
	48	low
	49	low
	50	low
	51	high
	52	low
	53	low
	54	low
	55	high
	56	high
	57	high
	58	high
	59	high
	60	high
	61	middle
	62	middle
	63	middle
	64	middle
	65	middle
	66	low
	67	low
	68	low
	69	high
	70	low
	71	high
	72	high
	73	high
	74	high
	75	low
	76	high
	77	low
	78	high
	79	high
	80	high
	81	high
	82	high
	83	high
	84	middle
	85	middle
	86	middle
	87	low
	88	low
	89	low
	90	low
	91	low
	92	low
	93	low
	94	low
	95	high
	96	high
	97	high
	98	high
	99	high
	100	high
	101	high
	102	high
	103	high
	104	high
	105	high
	106	middle
	107	middle
	108	middle
	109	low
	110	middle
	111	low
	112	middle
	113	low
	114	low
	115	high
	116	high
	117	high
	118	high
	119	high
	120	low
	121	high
	122	high
	123	high
	124	high
	125	low
	126	high
	127	middle
	128	middle
	129	middle
	130	middle
	131	low
	132	low
	133	low
	134	low
	135	low
	136	low
	137	low
	138	high
	139	high
	140	high
	141	high
	142	high
	143	high
	144	high
	145	high
	146	high
	147	high
	148	middle
	149	middle
	150	middle
	151	middle
	152	low
	153	low
	154	low
	155	low
	156	low
	157	low
	158	low
	159	low
	160	high
	161	high
	162	low
	163	high
	164	low
	165	high
	166	high
	167	high
	168	high
	169	middle
	170	high
	171	low
	172	middle
	173	low
	174	zero
	175	low
	176	low
	177	high
	178	low
	179	high
	180	high
	181	high
	182	high
	183	low
	184	high
	185	high
	186	high
	187	high
	188	high
	189	middle
	190	middle
	191	middle
	192	low
	193	low
	194	high
	195	low
	196	low
	197	low
	198	low
	199	low
	200	high
	201	high
	202	high
	203	high
	204	low
	205	high
	206	high
	207	high
	208	high
	209	high
	210	high
	211	middle
	212	middle
	213	middle
	214	low
	215	low
	216	low
	217	low
	218	middle
	219	low
	220	low
	221	high
	222	high
	223	high
	224	high
	225	high
	226	middle
	227	high
	228	high
	229	high
	230	high
	231	middle
	232	middle
	233	zero
	234	middle
	235	middle
	236	low
	237	low
	238	low
	239	low
	240	low
	241	low
	242	low
	243	low
	244	low
	245	low
	246	low
	247	high
	248	low
	249	high
	250	high
	251	high
	252	middle
	253	middle
	254	middle
	255	middle
	256	middle
	257	low
	258	low
	259	low
	260	low
	261	high
	262	low
	263	low
	264	low
	265	low
	266	high
	267	high
	268	high
	269	low
	270	high
	271	high
	272	high
	273	high
	274	high
	275	high
	276	high
	277	middle
	278	middle
	279	middle
	280	middle
	281	low
	282	low
	283	middle
	284	low
	285	low
	286	low
	287	low
	288	high
	289	high
	290	high
	291	high
	292	high
	293	high
	294	high
	295	high
	296	high
	297	high
	298	high
	299	middle
	300	middle
	301	middle
	302	low
	303	low
	304	low
	305	middle
	306	low
	307	low
	308	low
	309	low
	310	high
	311	high
	312	high
	313	high
	314	low
	315	high
	316	high
	317	high
	318	high
	319	high
	320	high
	321	middle
	322	low
	323	low
	324	low
	325	low
	326	low
	327	low
	328	low
	329	low
	330	low
	331	low
	332	low
	333	low
	334	high
	335	high
	336	high
	337	high
	338	high
	339	high
	340	high
	341	high
	342	high
	343	middle
	344	middle
	345	middle
	346	low
	347	low
	348	low
	349	low
	350	low
	351	low
	352	low
	353	low
	354	low
	355	low
	356	high
	357	high
	358	high
	359	low
	360	high
	361	high
	362	high
	363	high
	364	high
	365	high
	366	middle
	367	middle
	368	low
	369	middle
	370	low
	371	low
	372	low
	373	low
	374	low
	375	low
	376	low
	377	low
	378	high
	379	high
	380	high
	381	high
	382	high
	383	high
	384	high
	385	high
	386	high
	387	high
	388	high
	389	low
	390	low
	391	low
	392	low
	393	low
	394	low
	395	low
	396	low
	397	low
	398	low
	399	low
	400	high
	401	low
	402	low
	403	high
	404	high
	405	high
	406	high
	407	high
	408	middle
	409	high
	410	middle
	411	low
	412	middle
	413	low
	414	low
	415	low
	416	middle
	417	high
	418	low
	419	low
	420	low
	421	high
	422	high
	423	high
	424	high
	425	low
	426	high
	427	high
	428	high
	429	high
	430	high
	431	high
	432	high
	433	middle
	434	middle
	435	low
	436	low
	437	low
	438	low
	439	low
	440	low
	441	low
	442	low
	443	low
	444	low
	445	high
	446	high
	447	low
	448	low
	449	high
	450	high
	451	high
	452	high
	453	high
	454	high
	455	middle
	456	middle
	457	middle
	458	low
	459	low
	460	low
	461	middle
	462	low
	463	low
	464	low
	465	low
	466	low
	467	high
	468	high
	469	high
	470	high
	471	high
	472	high
	473	high
	474	high
	475	high
	476	middle
	477	middle
	478	middle
	479	middle
	480	low
	481	low
	482	low
	483	low
	484	low
	485	low
	486	low
	487	low
	488	low
	489	low
	490	low
	491	high
	492	high
	493	high
	494	high
	495	high
	496	high
	497	high
	498	high
	499	middle
	500	middle
	501	middle
	502	middle
	503	low
	504	low
	505	low
	506	low
	507	low
	508	low
	509	low
	510	low
	511	low
	512	low
	513	high
	514	low
	515	high
	516	high
	517	high
	518	high
	519	high
	520	high
	521	high
	522	middle
	523	middle
	524	middle
	525	middle
	526	middle
	527	low
	528	middle
	529	middle
	530	low
	531	low
	532	low
	533	low
	534	low
	535	low
	536	low
	537	high
	538	low
	539	high
	540	high
	541	high
	542	high
	543	high
	544	high
	545	middle
	546	low
	547	low
	548	low
	549	low
	550	low
	551	low
	552	low
	553	low
	554	low
	555	low
	556	low
	557	low
	558	high
	559	high
	560	high
	561	high
	562	high
	563	high
	564	high
	565	high
	566	middle
	567	middle
	568	middle
	569	middle
	570	middle
	571	middle
	572	low
	573	middle
	574	low
	575	low
	576	low
	577	low
	578	low
	579	low
	580	low
	581	high
	582	high
	583	low
	584	high
	585	high
	586	high
	587	high
	588	high
	589	middle
	590	middle
	591	middle
	592	middle
	593	low
	594	low
	595	low
	596	low
	597	low
	598	low
	599	low
	600	low
	601	low
	602	high
	603	low
	604	high
	605	high
	606	high
	607	high
	608	high
	609	high
	610	high
	611	high
	612	middle
	613	middle
	614	middle
	615	middle
	616	low
	617	low
	618	low
	619	low
	620	low
	621	low
	622	low
	623	low
	624	low
	625	low
	626	low
	627	high
	628	low
	629	high
	630	high
	631	high
	632	high
	633	high
	634	high
	635	middle
	636	middle
	637	middle
	638	middle
	639	middle
	640	low
	641	low
	642	low
	643	low
	644	low
	645	low
	646	low
	647	high
	648	low
	649	high
	650	low
	651	high
	652	high
	653	high
	654	high
	655	high
	656	middle
	657	middle
	658	middle
	659	middle
	660	low
	661	low
	662	low
	663	low
	664	low
	665	low
	666	low
	667	low
	668	high
	669	high
	670	high
	671	high
	672	low
	673	high
	674	high
	675	high
	676	middle
	677	middle
	678	low
	679	middle
	680	low
	681	low
	682	low
	683	low
	684	low
	685	low
	686	low
	687	low
	688	low
	689	high
	690	low
	691	high
	692	high
	693	high
	694	high
	695	middle
	696	middle
	697	middle
	698	middle
	699	middle
	700	middle
	701	middle
	702	low
	703	low
	704	low
	705	low
	706	low
	707	low
	708	low
	709	low
	710	high
	711	low
	712	high
	713	high
	714	middle
	715	middle
	716	middle
	717	middle
	718	middle
	719	middle
	720	middle
	721	low
	722	low
	723	low
	724	low
	725	low
	726	low
	727	low
	728	low
	729	high
	730	low
	731	low
	732	high
	733	high
	734	high
	735	high
	736	high
	737	middle
	738	middle
	739	middle
	740	middle
	741	middle
	742	low
	743	middle
	744	low
	745	low
	746	middle
	747	low
	748	low
	749	low
	750	low
	751	low
	752	low
	753	low
	754	low
	755	low
	756	high
	757	high
	758	high
	759	high
	760	high
	761	middle
	762	middle
	763	middle
	764	middle
	765	low
	766	low
	767	low
	768	low
	769	low
	770	low
	771	low
	772	low
	773	low
	774	low
	775	high
	776	low
	777	high
	778	high
	779	high
	780	high
	781	high
	782	high
	783	middle
	784	middle
	785	middle
	786	low
	787	middle
	788	low
	789	low
	790	low
	791	low
	792	low
	793	low
	794	low
	795	low
	796	low
	797	low
	798	high
	799	high
	800	high
	801	high
	802	high
	803	middle
	804	middle
	805	middle
	806	middle
	807	middle
	808	middle
	809	low
	810	low
	811	low
	812	low
	813	low
	814	low
	815	low
	816	low
	817	low
	818	low
	819	high
	820	high
	821	high
	822	high
	823	high
	824	high
	825	middle
	826	middle
	827	middle
	828	middle
	829	middle
	830	middle
	831	middle
	832	low
	833	low
	834	low
	835	low
	836	low
	837	low
	838	low
	839	low
	840	low
	841	low
	842	high
	843	low
	844	high
	845	high
	846	high
	847	high
	848	middle
	849	middle
	850	middle
	851	middle
	852	middle
	853	low
	854	middle
	855	low
	856	low
	857	low
	858	low
	859	low
	860	low
	861	low
	862	low
	863	high
	864	low
	865	high
	866	high
	867	high
	868	high
	869	high
	870	middle
	871	high
	872	middle
	873	middle
	874	middle
	875	middle
	876	low
	877	low
	878	low
	879	low
	880	low
	881	low
	882	low
	883	low
	884	low
	885	low
	886	low
	887	high
	888	high
	889	high
	890	high
	891	high
	892	middle
	893	high
	894	middle
	895	middle
	896	middle
	897	middle
	898	low
	899	middle
	900	low
	901	low
	902	low
	903	low
	904	low
	905	low
	906	low
	907	low
	908	low
	909	low
	910	low
	911	high
	912	high
	913	high
	914	high
	915	middle
	916	middle
	917	middle
	918	middle
	919	middle
	920	middle
	921	middle
	922	low
	923	low
	924	low
	925	low
	926	low
	927	low
	928	low
	929	low
	930	low
	931	high
	932	low
	933	high
	934	high
	935	high
	936	high
	937	middle
	938	middle
	939	middle
	940	middle
	941	middle
	942	low
	943	low
	944	low
	945	low
	946	middle
	947	low
	948	low
	949	low
	950	low
	951	low
	952	low
	953	low
	954	low
	955	low
	956	high
	957	high
	958	high
	959	high
	960	middle
	961	middle
	962	middle
	963	middle
	964	middle
	965	low
	966	low
	967	low
	968	low
	969	low
	970	low
	971	low
	972	low
	973	low
	974	low
	975	low
	976	middle
	977	low
	978	high
	979	high
	980	high
	981	middle
	982	middle
	983	middle
	984	middle
	985	middle
	986	middle
	987	low
	988	low
	989	low
	990	low
	991	low
	992	low
	993	low
	994	low
	995	low
	996	low
	997	low
	998	low
	999	high
	1000	low
	1001	high
	1002	high
	1003	middle
	1004	middle
	1005	middle
	1006	middle
	1007	middle
	1008	middle
	1009	middle
	1010	middle
	1011	low
	1012	low
	1013	middle
	1014	low
	1015	low
	1016	low
	1017	low
	1018	low
	1019	low
	1020	low
	1021	high
	1022	high
	1023	high
	1024	high
	1025	middle
	1026	middle
	1027	middle
	1028	middle
	1029	middle
	1030	middle
	1031	middle
	1032	low
	1033	low
	1034	low
	1035	low
	1036	low
	1037	low
	1038	low
	1039	low
	1040	low
	1041	low
	1042	low
	1043	low
	1044	high
	1045	low
	1046	high
	1047	high
	1048	high
	1049	middle
	1050	middle
	1051	middle
	1052	middle
	1053	middle
	1054	middle
	1055	low
	1056	low
	1057	low
	1058	low
	1059	low
	1060	low
	1061	low
	1062	low
	1063	low
	1064	low
	1065	low
	1066	low
	1067	low
	1068	high
	1069	high
	1070	high
	1071	middle
	1072	middle
	1073	middle
	1074	middle
	1075	middle
	1076	low
	1077	low
	1078	low
	1079	low
	1080	low
	1081	low
	1082	low
	1083	low
	1084	low
	1085	low
	1086	low
	1087	low
	1088	low
	1089	low
	1090	middle
	1091	high
	1092	high
	1093	middle
	1094	middle
	1095	middle
	1096	middle
	1097	middle
	1098	middle
	1099	middle
	1100	middle
	1101	low
	1102	low
	1103	low
	1104	low
	1105	low
	1106	low
	1107	low
	1108	low
	1109	low
	1110	low
	1111	low
	1112	high
	1113	high
	1114	high
	1115	middle
	1116	middle
	1117	middle
	1118	middle
	1119	low
	1120	middle
	1121	low
	1122	low
	1123	low
	1124	low
	1125	low
	1126	low
	1127	low
	1128	low
	1129	low
	1130	low
	1131	low
	1132	high
	1133	low
	1134	high
	1135	high
	1136	high
	1137	middle
	1138	middle
	1139	middle
	1140	middle
	1141	middle
	1142	middle
	1143	middle
	1144	middle
	1145	low
	1146	low
	1147	low
	1148	low
	1149	low
	1150	low
	1151	low
	1152	low
	1153	low
	1154	high
	1155	low
	1156	high
	1157	high
	1158	high
	1159	middle
	1160	middle
	1161	middle
	1162	middle
	1163	middle
	1164	middle
	1165	low
	1166	low
	1167	low
	1168	low
	1169	low
	1170	low
	1171	low
	1172	low
	1173	low
	1174	low
	1175	low
	1176	low
	1177	low
	1178	high
	1179	high
	1180	high
	1181	middle
	1182	middle
	1183	middle
	1184	middle
	1185	middle
	1186	middle
	1187	middle
	1188	low
	1189	low
	1190	low
	1191	low
	1192	low
	1193	low
	1194	low
	1195	low
	1196	low
	1197	low
	1198	low
	1199	middle
	1200	middle
	1201	middle
	1202	middle
	1203	middle
	1204	middle
	1205	middle
	1206	middle
	1207	middle
	1208	low
	1209	low
	1210	low
	1211	low
	1212	low
	1213	low
	1214	low
	1215	low
	1216	low
	1217	low
	1218	low
	1219	low
	1220	low
	1221	high
	1222	middle
	1223	middle
	1224	middle
	1225	middle
	1226	middle
	1227	middle
	1228	middle
	1229	low
	1230	low
	1231	low
	1232	low
	1233	low
	1234	low
	1235	low
	1236	low
	1237	low
	1238	low
	1239	low
	1240	low
	1241	high
	1242	high
	1243	high
	1244	high
	1245	middle
	1246	middle
	1247	middle
	1248	middle
	1249	middle
	1250	low
	1251	low
	1252	low
	1253	low
	1254	low
	1255	low
	1256	low
	1257	low
	1258	low
	1259	low
	1260	low
	1261	low
	1262	high
	1263	low
	1264	high
	1265	high
	1266	high
	1267	middle
	1268	middle
	1269	middle
	1270	middle
	1271	middle
	1272	middle
	1273	low
	1274	low
	1275	low
	1276	low
	1277	low
	1278	low
	1279	low
	1280	low
	1281	low
	1282	low
	1283	low
	1284	low
	1285	low
	1286	high
	1287	high
	1288	high
	1289	high
	1290	high
	1291	middle
	1292	middle
	1293	middle
	1294	middle
	1295	low
	1296	low
	1297	low
	1298	low
	1299	low
	1300	low
	1301	low
	1302	low
	1303	low
	1304	low
	1305	low
	1306	low
	1307	low
	1308	low
	1309	high
	1310	high
	1311	high
	1312	middle
	1313	middle
	1314	middle
	1315	middle
	1316	middle
	1317	middle
	1318	middle
	1319	middle
	1320	middle
	1321	low
	1322	low
	1323	low
	1324	low
	1325	low
	1326	low
	1327	low
	1328	low
	1329	high
	1330	low
	1331	high
	1332	high
	1333	high
	1334	middle
	1335	middle
	1336	middle
	1337	middle
	1338	middle
	1339	middle
	1340	middle
	1341	low
	1342	low
	1343	low
	1344	low
	1345	low
	1346	low
	1347	low
	1348	low
	1349	low
	1350	low
	1351	low
	1352	low
	1353	high
	1354	high
	1355	high
	1356	high
	1357	middle
	1358	high
	1359	middle
	1360	middle
	1361	middle
	1362	low
	1363	low
	1364	low
	1365	low
	1366	low
	1367	low
	1368	low
	1369	low
	1370	low
	1371	low
	1372	low
	1373	low
	1374	high
	1375	low
	1376	high
	1377	high
	1378	high
	1379	middle
	1380	middle
	1381	middle
	1382	middle
	1383	middle
	1384	middle
	1385	low
	1386	low
	1387	low
	1388	low
	1389	low
	1390	low
	1391	low
	1392	low
	1393	low
	1394	low
	1395	low
	1396	low
	1397	low
	1398	high
	1399	high
	1400	high
	1401	middle
	1402	middle
	1403	middle
	1404	middle
	1405	middle
	1406	middle
	1407	middle
	1408	middle
	1409	low
	1410	low
	1411	low
	1412	low
	1413	low
	1414	low
	1415	low
	1416	low
	1417	low
	1418	low
	1419	low
	1420	high
	1421	high
	1422	high
	1423	high
	1424	middle
	1425	low
	1426	middle
	1427	middle
	1428	middle
	1429	middle
	1430	middle
	1431	low
	1432	low
	1433	low
	1434	low
	1435	low
	1436	low
	1437	low
	1438	low
	1439	low
	1440	low
	1441	low
	1442	low
	1443	high
	1444	high
	1445	high
	1446	middle
	1447	middle
	1448	middle
	1449	middle
	1450	middle
	1451	middle
	1452	low
	1453	low
	1454	low
	1455	low
	1456	low
	1457	low
	1458	low
	1459	low
	1460	low
	1461	low
	1462	low
	1463	low
	1464	low
	1465	high
	1466	high
	1467	high
	1468	high
	1469	middle
	1470	middle
	1471	middle
	1472	middle
	1473	middle
	1474	low
	1475	low
	1476	low
	1477	low
	1478	low
	1479	low
	1480	low
	1481	low
	1482	low
	1483	low
	1484	low
	1485	low
	1486	low
	1487	low
	1488	high
	1489	high
	1490	high
	1491	high
	1492	high
	1493	middle
	1494	middle
	1495	middle
	1496	middle
	1497	middle
	1498	low
	1499	low
	1500	low
	1501	low
	1502	low
	1503	low
	1504	low
	1505	low
	1506	low
	1507	low
	1508	low
	1509	low
	1510	high
	1511	high
	1512	high
	1513	middle
	1514	middle
	1515	middle
	1516	middle
	1517	middle
	1518	middle
	1519	middle
	1520	low
	1521	low
	1522	low
	1523	low
	1524	low
	1525	low
	1526	low
	1527	low
	1528	low
	1529	low
	1530	low
	1531	low
	1532	high
	1533	high
	1534	high
	1535	high
	1536	high
	1537	middle
	1538	middle
	1539	middle
	1540	low
	1541	low
	1542	low
	1543	low
	1544	low
	1545	low
	1546	low
	1547	low
	1548	low
	1549	low
	1550	low
	1551	low
	1552	low
	1553	low
	1554	high
	1555	high
	1556	high
	1557	middle
	1558	high
	1559	middle
	1560	middle
	1561	middle
	1562	middle
	1563	middle
	1564	low
	1565	low
	1566	low
	1567	low
	1568	low
	1569	low
	1570	low
	1571	low
	1572	low
	1573	low
	1574	low
	1575	low
	1576	high
	1577	high
	1578	high
	1579	middle
	1580	middle
	1581	middle
	1582	middle
	1583	middle
	1584	middle
	1585	low
	1586	middle
	1587	low
	1588	low
	1589	low
	1590	low
	1591	low
	1592	low
	1593	low
	1594	low
	1595	low
	1596	low
	1597	low
	1598	high
	1599	high
	1600	high
	1601	high
	1602	middle
	1603	middle
	1604	middle
	1605	middle
	1606	middle
	1607	low
	1608	low
	1609	low
	1610	low
	1611	low
	1612	low
	1613	low
	1614	low
	1615	low
	1616	low
	1617	low
	1618	low
	1619	low
	1620	low
	1621	high
	1622	high
	1623	high
	1624	high
	1625	middle
	1626	middle
	1627	middle
	1628	middle
	1629	low
	1630	low
	1631	low
	1632	low
	1633	low
	1634	middle
	1635	low
	1636	low
	1637	low
	1638	middle
	1639	middle
	1640	low

## Sheet: Fig. 5a
Figure 5a
	Sequence	Temperature
Data	1	354
	2	354
	3	354
	4	354
	5	354
	6	354
	7	354
	8	354
	9	354
	10	354
	11	354
	12	354
	13	354
	14	354
	15	354
	16	354
	17	354
	18	354
	19	354
	20	354
	21	354
	22	354
	23	354
	24	354
	25	354
	26	354
	27	354
	28	354
	29	354
	30	354
	31	354
	32	354
	33	354
	34	354
	35	354
	36	354
	37	354
	38	354
	39	354
	40	354
	41	354
	42	354
	43	354
	44	354
	45	354
	46	354
	47	354
	48	354
	49	354
	50	354
	51	354
	52	354
	53	354
	54	354
	55	354
	56	354
	57	354
	58	354
	59	354
	60	354
	61	354
	62	354
	63	354
	64	354
	65	354
	66	354
	67	354
	68	354
	69	354
	70	354
	71	354
	72	354
	73	354
	74	354
	75	354
	76	354
	77	354
	78	354
	79	354
	80	354
	81	354
	82	354
	83	354
	84	354
	85	354
	86	354
	87	354
	88	354
	89	354
	90	354
	91	354
	92	354
	93	354
	94	354
	95	354
	96	354
	97	354
	98	354
	99	354
	100	354
	101	354
	102	354
	103	354
	104	354
	105	354
	106	354
	107	354
	108	354
	109	354
	110	354
	111	354
	112	354
	113	354
	114	354
	115	354
	116	354
	117	354
	118	354
	119	354
	120	354
	121	354
	122	354
	123	354
	124	354
	125	354
	126	354
	127	354
	128	354
	129	354
	130	354
	131	354
	132	354
	133	354
	134	354
	135	354
	136	354
	137	354
	138	354
	139	354
	140	354
	141	354
	142	354
	143	354
	144	354
	145	354
	146	354
	147	354
	148	354
	149	354
	150	354
	151	353
	152	353
	153	353
	154	353
	155	353
	156	353
	157	353
	158	353
	159	353
	160	353
	161	353
	162	353
	163	353
	164	353
	165	353
	166	353
	167	353
	168	353
	169	353
	170	353
	171	353
	172	353
	173	353
	174	353
	175	353
	176	353
	177	353
	178	353
	179	353
	180	353
	181	353
	182	353
	183	353
	184	353
	185	353
	186	353
	187	353
	188	353
	189	353
	190	353
	191	353
	192	353
	193	353
	194	353
	195	353
	196	353
	197	353
	198	353
	199	353
	200	353
	201	353
	202	353
	203	353
	204	353
	205	353
	206	353
	207	353
	208	352
	209	352
	210	352
	211	352
	212	352
	213	352
	214	352
	215	352
	216	352
	217	352
	218	352
	219	352
	220	352
	221	352
	222	352
	223	352
	224	352
	225	352
	226	352
	227	352
	228	352
	229	352
	230	352
	231	352
	232	352
	233	352
	234	352
	235	352
	236	352
	237	352
	238	352
	239	352
	240	352
	241	352
	242	352
	243	352
	244	352
	245	352
	246	352
	247	352
	248	352
	249	351
	250	351
	251	351
	252	351
	253	351
	254	351
	255	351
	256	351
	257	351
	258	351
	259	351
	260	351
	261	351
	262	351
	263	351
	264	351
	265	351
	266	351
	267	351
	268	351
	269	351
	270	351
	271	351
	272	351
	273	351
	274	351
	275	351
	276	351
	277	351
	278	351
	279	351
	280	351
	281	351
	282	351
	283	351
	284	350
	285	350
	286	350
	287	350
	288	350
	289	350
	290	350
	291	350
	292	350
	293	350
	294	350
	295	350
	296	350
	297	350
	298	350
	299	350
	300	350
	301	350
	302	350
	303	350
	304	350
	305	350
	306	350
	307	350
	308	350
	309	350
	310	350
	311	350
	312	350
	313	350
	314	350
	315	350
	316	350
	317	350
	318	350
	319	350
	320	350
	321	350
	322	349
	323	349
	324	349
	325	349
	326	349
	327	349
	328	349
	329	349
	330	349
	331	349
	332	349
	333	349
	334	349
	335	349
	336	349
	337	349
	338	349
	339	349
	340	349
	341	349
	342	349
	343	349
	344	349
	345	349
	346	349
	347	349
	348	349
	349	349
	350	349
	351	348
	352	348
	353	348
	354	348
	355	348
	356	348
	357	348
	358	348
	359	348
	360	348
	361	348
	362	348
	363	348
	364	348
	365	348
	366	348
	367	348
	368	348
	369	348
	370	348
	371	348
	372	348
	373	348
	374	348
	375	348
	376	348
	377	348
	378	348
	379	348
	380	348
	381	348
	382	348
	383	348
	384	348
	385	348
	386	348
	387	347
	388	347
	389	347
	390	347
	391	347
	392	347
	393	347
	394	347
	395	347
	396	347
	397	347
	398	347
	399	347
	400	347
	401	347
	402	347
	403	347
	404	347
	405	347
	406	347
	407	347
	408	347
	409	347
	410	347
	411	347
	412	347
	413	347
	414	347
	415	347
	416	347
	417	347
	418	347
	419	346
	420	346
	421	346
	422	346
	423	346
	424	346
	425	346
	426	346
	427	346
	428	346
	429	346
	430	346
	431	346
	432	346
	433	346
	434	346
	435	346
	436	346
	437	346
	438	346
	439	346
	440	346
	441	346
	442	346
	443	346
	444	346
	445	346
	446	346
	447	346
	448	346
	449	346
	450	346
	451	346
	452	346
	453	345
	454	345
	455	345
	456	345
	457	345
	458	345
	459	345
	460	345
	461	345
	462	345
	463	345
	464	345
	465	345
	466	345
	467	345
	468	345
	469	345
	470	345
	471	345
	472	345
	473	345
	474	345
	475	345
	476	345
	477	345
	478	345
	479	345
	480	345
	481	345
	482	345
	483	345
	484	345
	485	345
	486	345
	487	345
	488	345
	489	345
	490	345
	491	344
	492	344
	493	344
	494	344
	495	344
	496	344
	497	344
	498	344
	499	344
	500	344
	501	344
	502	344
	503	344
	504	344
	505	344
	506	344
	507	344
	508	344
	509	344
	510	344
	511	344
	512	344
	513	344
	514	344
	515	344
	516	344
	517	344
	518	344
	519	344
	520	344
	521	343
	522	343
	523	343
	524	343
	525	343
	526	343
	527	343
	528	343
	529	343
	530	343
	531	343
	532	343
	533	343
	534	343
	535	343
	536	343
	537	343
	538	343
	539	343
	540	343
	541	343
	542	343
	543	343
	544	343
	545	343
	546	343
	547	343
	548	343
	549	343
	550	343
	551	343
	552	343
	553	343
	554	343
	555	343
	556	343
	557	343
	558	343
	559	343
	560	342
	561	342
	562	342
	563	342
	564	342
	565	342
	566	342
	567	342
	568	342
	569	342
	570	342
	571	342
	572	342
	573	342
	574	342
	575	342
	576	342
	577	342
	578	342
	579	342
	580	342
	581	342
	582	342
	583	342
	584	342
	585	342
	586	342
	587	342
	588	342
	589	342
	590	341
	591	341
	592	341
	593	341
	594	341
	595	341
	596	341
	597	341
	598	341
	599	341
	600	341
	601	341
	602	341
	603	341
	604	341
	605	341
	606	341
	607	341
	608	341
	609	341
	610	341
	611	341
	612	341
	613	341
	614	341
	615	341
	616	341
	617	340
	618	340
	619	340
	620	340
	621	340
	622	340
	623	340
	624	340
	625	340
	626	340
	627	340
	628	340
	629	340
	630	340
	631	340
	632	340
	633	340
	634	340
	635	340
	636	340
	637	340
	638	340
	639	340
	640	340
	641	340
	642	340
	643	340
	644	340
	645	340
	646	340
	647	340
	648	340
	649	340
	650	340
	651	340
	652	340
	653	340
	654	340
	655	340
	656	340
	657	340
	658	340
	659	339
	660	339
	661	339
	662	339
	663	339
	664	339
	665	339
	666	339
	667	339
	668	339
	669	339
	670	339
	671	339
	672	339
	673	339
	674	339
	675	339
	676	339
	677	339
	678	339
	679	339
	680	339
	681	339
	682	339
	683	339
	684	339
	685	339
	686	339
	687	339
	688	339
	689	339
	690	339
	691	339
	692	339
	693	339
	694	339
	695	339
	696	339
	697	339
	698	339
	699	339
	700	339
	701	339
	702	339
	703	339
	704	339
	705	339
	706	339
	707	339
	708	339
	709	339
	710	339
	711	339
	712	339
	713	339
	714	339
	715	339
	716	339
	717	339
	718	339
	719	339
	720	339
	721	339
	722	339
	723	339
	724	339
	725	339
	726	339
	727	339
	728	339
	729	339
	730	339
	731	339
	732	339
	733	339
	734	339
	735	339
	736	339
	737	339
	738	339
	739	339
	740	339
	741	339
	742	339
	743	339
	744	339
	745	339
	746	339
	747	339
	748	339
	749	339
	750	339
	751	339
	752	339
	753	339
	754	339
	755	339
	756	339
	757	339
	758	339
	759	339
	760	339
	761	339
	762	339
	763	339
	764	339
	765	339
	766	339
	767	339
	768	339
	769	339
	770	339
	771	339
	772	339
	773	339
	774	339
	775	339
	776	339
	777	339
	778	339
	779	339
	780	339
	781	339
	782	339
	783	339
	784	339
	785	339
	786	339
	787	339
	788	339
	789	339
	790	339
	791	339
	792	339
	793	339
	794	339
	795	339
	796	339
	797	339
	798	339
	799	339
	800	339
	801	339
	802	339
	803	339
	804	339
	805	339
	806	339
	807	339
	808	339
	809	339
	810	339
	811	339
	812	339
	813	339
	814	339
	815	339
	816	339
	817	339
	818	339
	819	339
	820	339
	821	339
	822	339
	823	339
	824	339
	825	339
	826	338
	827	338
	828	338
	829	338
	830	338
	831	338
	832	338
	833	338
	834	338
	835	338
	836	338
	837	338
	838	338
	839	338
	840	338
	841	338
	842	338
	843	338
	844	338
	845	338
	846	338
	847	338
	848	338
	849	338
	850	338
	851	338
	852	338
	853	338
	854	338
	855	338
	856	338
	857	338
	858	338
	859	338
	860	338
	861	338
	862	338
	863	338
	864	338
	865	338
	866	338
	867	338
	868	338
	869	338
	870	338
	871	338
	872	338
	873	338
	874	338
	875	338
	876	338
	877	338
	878	338
	879	338
	880	338
	881	338
	882	338
	883	338
	884	338
	885	338
	886	338
	887	338
	888	337
	889	337
	890	337
	891	337
	892	337
	893	337
	894	337
	895	337
	896	337
	897	337
	898	337
	899	337
	900	337
	901	337
	902	337
	903	337
	904	337
	905	337
	906	337
	907	337
	908	337
	909	337
	910	337
	911	337
	912	337
	913	337
	914	337
	915	337
	916	337
	917	337
	918	337
	919	337
	920	337
	921	337
	922	337
	923	337
	924	337
	925	337
	926	337
	927	337
	928	337
	929	337
	930	337
	931	337
	932	337
	933	337
	934	337
	935	337
	936	337
	937	337
	938	337
	939	337
	940	336
	941	336
	942	336
	943	336
	944	336
	945	336
	946	336
	947	336
	948	336
	949	336
	950	336
	951	336
	952	336
	953	336
	954	336
	955	336
	956	336
	957	336
	958	336
	959	336
	960	336
	961	336
	962	336
	963	336
	964	336
	965	336
	966	336
	967	336
	968	336
	969	336
	970	336
	971	336
	972	336
	973	336
	974	336
	975	336
	976	336
	977	336
	978	336
	979	336
	980	336
	981	336
	982	336
	983	336
	984	336
	985	336
	986	336
	987	336
	988	336
	989	336
	990	336
	991	336
	992	336
	993	336
	994	336
	995	336
	996	336
	997	336
	998	336
	999	336
	1000	336
	1001	336
	1002	336
	1003	336
	1004	336
	1005	336
	1006	336
	1007	336
	1008	336
	1009	336
	1010	336
	1011	336
	1012	336
	1013	336
	1014	336
	1015	336
	1016	336
	1017	336
	1018	336
	1019	336
	1020	336
	1021	336
	1022	336
	1023	336
	1024	336
	1025	336
	1026	336
	1027	336
	1028	336
	1029	336
	1030	336
	1031	336
	1032	336
	1033	336
	1034	336
	1035	336
	1036	336
	1037	336
	1038	336
	1039	336
	1040	336
	1041	336
	1042	336
	1043	336
	1044	336
	1045	336
	1046	336
	1047	336
	1048	336
	1049	336
	1050	336
	1051	336
	1052	336
	1053	336
	1054	336
	1055	336
	1056	336
	1057	336
	1058	336
	1059	336
	1060	336
	1061	336
	1062	336
	1063	335
	1064	335
	1065	335
	1066	335
	1067	335
	1068	335
	1069	335
	1070	335
	1071	335
	1072	335
	1073	335
	1074	335
	1075	335
	1076	335
	1077	335
	1078	335
	1079	335
	1080	335
	1081	335
	1082	335
	1083	335
	1084	335
	1085	335
	1086	335
	1087	335
	1088	335
	1089	335
	1090	335
	1091	335
	1092	335
	1093	335
	1094	335
	1095	335
	1096	335
	1097	335
	1098	335
	1099	335
	1100	335
	1101	335
	1102	335
	1103	335
	1104	335
	1105	335
	1106	335
	1107	335
	1108	335
	1109	335
	1110	335
	1111	335
	1112	335
	1113	335
	1114	335
	1115	335
	1116	335
	1117	335
	1118	335
	1119	334
	1120	334
	1121	334
	1122	334
	1123	334
	1124	334
	1125	334
	1126	334
	1127	334
	1128	334
	1129	334
	1130	334
	1131	334
	1132	334
	1133	334
	1134	334
	1135	334
	1136	334
	1137	334
	1138	334
	1139	334
	1140	334
	1141	334
	1142	334
	1143	334
	1144	334
	1145	334
	1146	334
	1147	334
	1148	334
	1149	334
	1150	334
	1151	334
	1152	334
	1153	334
	1154	334
	1155	334
	1156	334
	1157	334
	1158	334
	1159	334
	1160	334
	1161	334
	1162	334
	1163	334
	1164	334
	1165	334
	1166	334
	1167	334
	1168	334
	1169	334
	1170	334
	1171	334
	1172	334
	1173	334
	1174	334
	1175	334
	1176	334
	1177	334
	1178	334
	1179	334
	1180	334
	1181	334
	1182	334
	1183	334
	1184	334
	1185	334
	1186	334
	1187	334
	1188	334
	1189	334
	1190	334
	1191	333
	1192	333
	1193	333
	1194	333
	1195	333
	1196	333
	1197	333
	1198	333
	1199	333
	1200	333
	1201	333
	1202	333
	1203	333
	1204	333
	1205	333
	1206	333
	1207	333
	1208	333
	1209	333
	1210	333
	1211	333
	1212	333
	1213	333
	1214	333
	1215	333
	1216	333
	1217	333
	1218	333
	1219	333
	1220	333
	1221	333
	1222	333
	1223	333
	1224	333
	1225	333
	1226	333
	1227	333
	1228	333
	1229	333
	1230	333
	1231	333
	1232	333
	1233	333
	1234	333
	1235	333
	1236	333
	1237	333
	1238	333
	1239	333
	1240	333
	1241	333
	1242	333
	1243	333
	1244	333
	1245	333
	1246	332
	1247	332
	1248	332
	1249	332
	1250	332
	1251	332
	1252	332
	1253	332
	1254	332
	1255	332
	1256	332
	1257	332
	1258	332
	1259	332
	1260	332
	1261	332
	1262	332
	1263	332
	1264	332
	1265	332
	1266	332
	1267	332
	1268	332
	1269	332
	1270	332
	1271	332
	1272	332
	1273	332
	1274	332
	1275	332
	1276	332
	1277	332
	1278	332
	1279	332
	1280	332
	1281	332
	1282	332
	1283	332
	1284	332
	1285	332
	1286	332
	1287	332
	1288	332
	1289	332
	1290	332
	1291	332
	1292	332
	1293	332
	1294	332
	1295	332
	1296	332
	1297	332
	1298	332
	1299	332
	1300	332
	1301	332
	1302	332
	1303	332
	1304	332
	1305	332
	1306	332
	1307	332
	1308	332
	1309	332
	1310	332
	1311	332
	1312	332
	1313	332
	1314	332
	1315	332
	1316	332
	1317	332
	1318	332
	1319	332
	1320	332
	1321	332
	1322	332
	1323	332
	1324	332
	1325	332
	1326	332
	1327	332
	1328	332
	1329	331
	1330	331
	1331	331
	1332	331
	1333	331
	1334	331
	1335	331
	1336	331
	1337	331
	1338	331
	1339	331
	1340	331
	1341	331
	1342	331
	1343	331
	1344	331
	1345	331
	1346	331
	1347	331
	1348	331
	1349	331
	1350	331
	1351	331
	1352	331
	1353	331
	1354	331
	1355	331
	1356	331
	1357	331
	1358	331
	1359	331
	1360	331
	1361	331
	1362	331
	1363	331
	1364	331
	1365	331
	1366	331
	1367	331
	1368	331
	1369	331
	1370	331
	1371	331
	1372	331
	1373	330
	1374	330
	1375	330
	1376	330
	1377	330
	1378	330
	1379	330
	1380	330
	1381	330
	1382	330
	1383	330
	1384	330
	1385	330
	1386	330
	1387	330
	1388	330
	1389	330
	1390	330
	1391	330
	1392	330
	1393	330
	1394	330
	1395	330
	1396	330
	1397	330
	1398	330
	1399	330
	1400	330
	1401	330
	1402	330
	1403	330
	1404	330
	1405	330
	1406	330
	1407	330
	1408	330
	1409	330
	1410	330
	1411	330
	1412	330
	1413	330
	1414	330
	1415	330
	1416	330
	1417	330
	1418	330
	1419	330
	1420	330
	1421	330
	1422	330
	1423	330
	1424	330
	1425	330
	1426	330
	1427	330
	1428	330
	1429	330
	1430	330
	1431	330
	1432	330
	1433	330
	1434	330
	1435	330
	1436	330
	1437	330
	1438	330
	1439	330
	1440	330
	1441	330
	1442	330
	1443	330
	1444	330

## Sheet: Fig. 5g
Figure 5g
	sequence	label
Data	1	no
	2	no
	3	no
	4	no
	5	no
	6	no
	7	no
	8	no
	9	no
	10	no
	11	no
	12	no
	13	no
	14	no
	15	no
	16	no
	17	no
	18	no
	19	no
	20	no
	21	no
	22	yes
	23	yes
	24	no
	25	no
	26	no
	27	no
	28	no
	29	no
	30	no
	31	no
	32	no
	33	no
	34	no
	35	no
	36	no
	37	no
	38	no
	39	yes
	40	no
	41	yes
	42	no
	43	no
	44	no
	45	no
	46	no
	47	no
	48	no
	49	no
	50	no
	51	no
	52	no
	53	no
	54	no
	55	no
	56	no
	57	no
	58	no
	59	no
	60	no
	61	no
	62	yes
	63	yes
	64	no
	65	no
	66	no
	67	yes
	68	no
	69	no
	70	yes
	71	yes
	72	yes
	73	no
	74	yes
	75	no
	76	no
	77	no
	78	no
	79	no
	80	no
	81	no
	82	no
	83	yes
	84	yes
	85	yes
	86	no
	87	no
	88	no
	89	yes
	90	no
	91	yes
	92	yes
	93	yes
	94	yes
	95	no
	96	yes
	97	no
	98	no
	99	no
	100	yes
	101	no
	102	no
	103	no
	104	no
	105	no
	106	yes
	107	yes
	108	no
	109	no
	110	no
	111	yes
	112	yes
	113	yes
	114	yes
	115	yes
	116	no
	117	yes
	118	no
	119	yes
	120	no
	121	no
	122	no
	123	no
	124	no
	125	no
	126	no
	127	no
	128	no
	129	no
	130	yes
	131	no
	132	no
	133	no
	134	yes
	135	no
	136	no
	137	yes
	138	no
	139	no
	140	no
	141	no
	142	no
	143	no
	144	no
	145	no
	146	no
	147	no
	148	no
	149	no
	150	no
	151	yes
	152	yes
	153	no
	154	no
	155	no
	156	yes
	157	no
	158	no
	159	no
	160	no
	161	no
	162	no
	163	yes
	164	no
	165	no
	166	no
	167	no
	168	no
	169	no
	170	no
	171	no
	172	no
	173	yes
	174	yes
	175	no
	176	no
	177	no
	178	yes
	179	no
	180	no
	181	no
	182	no
	183	no
	184	yes
	185	no
	186	no
	187	no
	188	no
	189	no
	190	no
	191	no
	192	no
	193	no
	194	no
	195	yes
	196	no
	197	yes
	198	no
	199	no
	200	no
	201	yes
	202	no
	203	yes
	204	yes
	205	yes
	206	yes
	207	no
	208	yes
	209	no
	210	no
	211	no
	212	yes
	213	no
	214	no
	215	no
	216	no
	217	no
	218	no
	219	yes
	220	no
	221	no
	222	no
	223	yes
	224	yes
	225	yes
	226	yes
	227	yes
	228	yes
	229	yes
	230	yes
	231	no
	232	no
	233	no
	234	no
	235	no
	236	no
	237	no
	238	no
	239	no
	240	yes
	241	yes
	242	no
	243	no
	244	no
	245	no
	246	no
	247	no
	248	no
	249	no
	250	yes
	251	no
	252	no
	253	no
	254	no
	255	no
	256	no
	257	no
	258	no
	259	no
	260	no
	261	no
	262	yes
	263	yes
	264	yes
	265	no
	266	no
	267	no
	268	no
	269	yes
	270	yes
	271	yes
	272	no
	273	yes
	274	no
	275	no
	276	no
	277	no
	278	no
	279	no
	280	no
	281	no
	282	no
	283	no
	284	no
	285	yes
	286	yes
	287	yes
	288	no
	289	no
	290	no
	291	no
	292	yes
	293	no
	294	no
	295	no
	296	no
	297	no
	298	no
	299	no
	300	no
	301	no
	302	no
	303	no
	304	no
	305	no
	306	no
	307	no
	308	yes
	309	yes
	310	no
	311	no
	312	no
	313	yes
	314	no
	315	yes
	316	yes
	317	yes
	318	yes
	319	yes
	320	yes
	321	no
	322	no
	323	no
	324	yes
	325	no
	326	yes
	327	no
	328	no
	329	yes
	330	yes
	331	yes
	332	no
	333	no
	334	no
	335	yes
	336	no
	337	yes
	338	yes
	339	yes
	340	yes
	341	no
	342	no
	343	no
	344	no
	345	no
	346	yes
	347	no
	348	no
	349	yes
	350	no
	351	yes
	352	yes
	353	yes
	354	no
	355	no
	356	no
	357	yes
	358	no
	359	no
	360	no
	361	no
	362	no
	363	no
	364	no
	365	no
	366	no
	367	no
	368	yes
	369	no
	370	no
	371	no
	372	no
	373	no
	374	yes
	375	yes
	376	no
	377	no
	378	no
	379	yes
	380	yes
	381	no
	382	no
	383	yes
	384	yes
	385	no
	386	no
	387	no
	388	no
	389	no
	390	no
	391	no
	392	no
	393	no
	394	no
	395	no
	396	no
	397	yes
	398	yes
	399	no
	400	no
	401	no
	402	yes
	403	no
	404	no
	405	yes
	406	no
	407	no
	408	no
	409	yes
	410	no
	411	no
	412	no
	413	yes
	414	yes
	415	yes
	416	yes
	417	yes
	418	yes
	419	yes
	420	yes
	421	no
	422	no
	423	no
	424	yes
	425	yes
	426	no
	427	yes
	428	no
	429	yes
	430	no
	431	yes
	432	no
	433	no
	434	no
	435	no
	436	no
	437	no
	438	no
	439	no
	440	yes
	441	yes
	442	yes
	443	no
	444	no
	445	no
	446	no
	447	yes
	448	no
	449	no
	450	yes
	451	yes
	452	yes
	453	no
	454	no
	455	no
	456	no
	457	no
	458	no
	459	no
	460	no
	461	no
	462	no
	463	yes
	464	yes
	465	yes
	466	no
	467	no
	468	no
	469	yes
	470	no
	471	no
	472	yes
	473	yes
	474	yes
	475	no
	476	yes
	477	no
	478	no
	479	no
	480	no
	481	no
	482	no
	483	no
	484	no
	485	no
	486	no
	487	yes
	488	no
	489	no
	490	no
	491	yes
	492	no
	493	yes
	494	yes
	495	no
	496	no
	497	no
	498	no
	499	no
	500	no
	501	no
	502	no
	503	no
	504	no
	505	no
	506	no
	507	yes
	508	yes
	509	yes
	510	no
	511	no
	512	no
	513	no
	514	yes
	515	no
	516	no
	517	yes
	518	yes
	519	no
	520	no
	521	yes
	522	no
	523	no
	524	no
	525	no
	526	no
	527	no
	528	no
	529	no
	530	yes
	531	yes
	532	yes
	533	no
	534	no
	535	no
	536	no
	537	no
	538	no
	539	no
	540	yes
	541	yes
	542	no
	543	yes
	544	no
	545	no
	546	no
	547	no
	548	no
	549	no
	550	yes
	551	no
	552	no
	553	yes
	554	yes
	555	yes
	556	no
	557	no
	558	no
	559	no
	560	no
	561	no
	562	no
	563	no
	564	no
	565	no
	566	no
	567	no
	568	no
	569	no
	570	no
	571	no
	572	yes
	573	no
	574	no
	575	no
	576	no
	577	yes
	578	no
	579	no
	580	no
	581	yes
	582	yes
	583	yes
	584	yes
	585	yes
	586	yes
	587	yes
	588	yes
	589	no
	590	no
	591	no
	592	yes
	593	yes
	594	yes
	595	yes
	596	yes
	597	yes
	598	no
	599	no
	600	no
	601	no
	602	no
	603	yes
	604	yes
	605	yes
	606	yes
	607	no
	608	no
	609	no
	610	no
	611	no
	612	no
	613	no
	614	no
	615	yes
	616	yes
	617	yes
	618	yes
	619	no
	620	yes
	621	no
	622	yes
	623	no
	624	no
	625	no
	626	yes
	627	no
	628	no
	629	no
	630	no
	631	no
	632	no
	633	no
	634	yes
	635	no
	636	no
	637	no
	638	no
	639	yes
	640	no
	641	no
	642	no
	643	no
	644	yes
	645	yes
	646	no
	647	no
	648	no
	649	no
	650	no
	651	no
	652	no
	653	no
	654	no
	655	no
	656	no
	657	no
	658	no
	659	no
	660	no
	661	no
	662	yes
	663	no
	664	no
	665	yes
	666	no
	667	yes
	668	no
	669	no
	670	no
	671	yes
	672	yes
	673	yes
	674	yes
	675	yes
	676	yes
	677	no
	678	no
	679	no
	680	no
	681	no
	682	no
	683	no
	684	no
	685	no
	686	no
	687	no
	688	yes
	689	no
	690	no
	691	no
	692	no
	693	no
	694	yes
	695	no
	696	no
	697	no
	698	no
	699	yes
	700	no
	701	yes
	702	no
	703	no
	704	no
	705	no
	706	no
	707	no
	708	no
	709	no
	710	no
	711	no
	712	yes
	713	no
	714	no
	715	no
	716	yes
	717	yes
	718	yes
	719	no
	720	no
	721	no
	722	no
	723	no
	724	no
	725	no
	726	no
	727	no
	728	no
	729	no
	730	no
	731	no
	732	no
	733	yes
	734	no
	735	yes
	736	no
	737	no
	738	no
	739	no
	740	no
	741	no
	742	no
	743	no
	744	no
	745	no
	746	no
	747	no
	748	no
	749	no
	750	yes
	751	no
	752	yes
	753	yes
	754	yes
	755	yes
	756	no
	757	yes
	758	no
	759	no
	760	no
	761	yes
	762	no
	763	no
	764	no
	765	no
	766	no
	767	no
	768	no
	769	no
	770	no
	771	no
	772	no
	773	no
	774	yes
	775	no
	776	no
	777	no
	778	yes
	779	yes
	780	no
	781	no
	782	no
	783	no
	784	no
	785	no
	786	no
	787	no
	788	no
	789	no
	790	no
	791	no
	792	no
	793	no
	794	yes
	795	no
	796	yes
	797	yes
	798	no
	799	yes
	800	yes
	801	yes
	802	no
	803	no
	804	no
	805	yes
	806	no
	807	no
	808	no
	809	no
	810	yes
	811	no
	812	yes
	813	no
	814	no
	815	no
	816	no
	817	no
	818	no
	819	no
	820	no
	821	no
	822	yes
	823	no
	824	yes
	825	no
	826	no
	827	yes
	828	no
	829	no
	830	no
	831	no
	832	no
	833	no
	834	no
	835	no
	836	no
	837	no
	838	no
	839	no
	840	no
	841	no
	842	no
	843	no
	844	no
	845	no
	846	yes
	847	no
	848	no
	849	no
	850	yes
	851	no
	852	no
	853	no
	854	no
	855	yes
	856	no
	857	no
	858	no
	859	no
	860	no
	861	no
	862	no
	863	no
	864	no
	865	no
	866	no
	867	no
	868	yes
	869	yes
	870	no
	871	no
	872	no
	873	no
	874	no
	875	no
	876	yes
	877	no
	878	no
	879	no
	880	no
	881	no
	882	no
	883	no
	884	no
	885	no
	886	no
	887	no
	888	no
	889	no
	890	yes
	891	yes
	892	no
	893	no
	894	no
	895	yes
	896	no
	897	no
	898	no
	899	no
	900	no
	901	no
	902	no
	903	no
	904	no
	905	no
	906	no
	907	no
	908	no
	909	yes
	910	no
	911	no
	912	yes
	913	no
	914	yes
	915	no
	916	no
	917	no
	918	yes
	919	no
	920	no
	921	no
	922	no
	923	no
	924	no
	925	no
	926	no
	927	no
	928	no
	929	no
	930	no
	931	no
	932	yes
	933	yes
	934	yes
	935	yes
	936	no
	937	yes
	938	no
	939	no
	940	no
	941	no
	942	no
	943	no
	944	no
	945	no
	946	no
	947	no
	948	no
	949	no
	950	no
	951	no
	952	yes
	953	yes
	954	yes
	955	no
	956	no
	957	yes
	958	no
	959	no
	960	no
	961	no
	962	no
	963	no
	964	no
	965	no
	966	no
	967	no
	968	no
	969	no
	970	no
	971	no
	972	no
	973	no
	974	no
	975	no
	976	no
	977	yes
	978	no
	979	no
	980	no
	981	no
	982	yes
	983	no
	984	no
	985	no
	986	yes
	987	no
	988	no
	989	yes
	990	yes
	991	yes
	992	yes
	993	yes
	994	no
	995	no
	996	no
	997	no
	998	no
	999	no
	1000	no
	1001	no
	1002	no
	1003	no
	1004	yes
	1005	no
	1006	no
	1007	no
	1008	no
	1009	yes
	1010	yes
	1011	yes
	1012	yes
	1013	yes
	1014	yes
	1015	yes
	1016	yes
	1017	no
	1018	no
	1019	yes
	1020	yes
	1021	yes
	1022	yes
	1023	yes
	1024	yes
	1025	yes
	1026	yes
	1027	yes
	1028	yes
	1029	yes
	1030	yes
	1031	yes
	1032	yes
	1033	yes
	1034	yes
	1035	yes
	1036	yes
	1037	yes
	1038	yes
	1039	yes
	1040	yes
	1041	yes
	1042	yes
	1043	yes
	1044	yes
	1045	yes
	1046	yes
	1047	yes
	1048	yes
	1049	yes
	1050	yes
	1051	yes
	1052	yes
	1053	yes
	1054	yes
	1055	yes
	1056	yes
	1057	yes
	1058	yes
	1059	yes
	1060	yes
	1061	yes
	1062	yes
	1063	yes
	1064	yes
	1065	yes
	1066	yes
	1067	yes
	1068	yes
	1069	yes
	1070	yes
	1071	yes
	1072	yes
	1073	yes
	1074	yes
	1075	yes
	1076	yes
	1077	yes
	1078	yes
	1079	yes
	1080	yes
	1081	yes
	1082	yes
	1083	yes
	1084	yes
	1085	yes
	1086	yes
	1087	yes
	1088	yes
	1089	yes
	1090	yes
	1091	yes
	1092	yes
	1093	yes
	1094	yes
	1095	yes
	1096	yes
	1097	yes
	1098	yes
	1099	yes
	1100	yes
	1101	yes
	1102	yes
	1103	yes
	1104	yes
	1105	yes
	1106	yes
	1107	yes
	1108	yes
	1109	yes
	1110	yes
	1111	yes
	1112	yes
	1113	yes
	1114	yes
	1115	yes
	1116	yes
	1117	yes
	1118	yes
	1119	yes
	1120	yes
	1121	yes
	1122	yes
	1123	yes
	1124	yes
	1125	yes
	1126	yes
	1127	yes
	1128	yes
	1129	yes
	1130	yes
	1131	yes
	1132	yes
	1133	yes
	1134	yes
	1135	yes
	1136	yes
	1137	yes
	1138	yes
	1139	yes
	1140	yes
	1141	yes
	1142	yes
	1143	yes
	1144	yes
	1145	yes
	1146	yes
	1147	yes
	1148	yes
	1149	yes
	1150	yes
	1151	yes
	1152	yes
	1153	yes
	1154	yes
	1155	yes
	1156	yes
	1157	yes
	1158	yes
	1159	yes
	1160	yes
	1161	yes
	1162	yes
	1163	yes
	1164	yes
	1165	yes
	1166	yes
	1167	yes
	1168	yes
	1169	yes
	1170	yes
	1171	yes
	1172	yes
	1173	yes
	1174	yes
	1175	yes
	1176	yes
	1177	yes
	1178	yes
	1179	yes
	1180	yes
	1181	yes
	1182	yes
	1183	yes
	1184	yes
	1185	yes
	1186	yes
	1187	yes
	1188	yes
	1189	yes
	1190	yes
	1191	yes
	1192	yes
	1193	yes
	1194	yes
	1195	yes
	1196	yes
	1197	yes
	1198	yes
	1199	yes
	1200	yes
	1201	yes
	1202	yes
	1203	yes
	1204	yes
	1205	yes
	1206	yes
	1207	yes
	1208	yes
	1209	yes
	1210	yes
	1211	yes
	1212	yes
	1213	yes
	1214	yes
	1215	yes
	1216	yes
	1217	yes
	1218	yes
	1219	yes
	1220	yes
	1221	yes
	1222	yes
	1223	yes
	1224	yes
	1225	yes
	1226	yes
	1227	yes
	1228	yes
	1229	yes
	1230	yes
	1231	yes
	1232	yes
	1233	yes
	1234	yes
	1235	yes
	1236	yes
	1237	yes
	1238	yes
	1239	yes
	1240	yes
	1241	yes
	1242	yes
	1243	yes
	1244	yes
	1245	yes
	1246	yes
	1247	yes
	1248	yes
	1249	yes
	1250	yes
	1251	yes
	1252	yes
	1253	yes
	1254	yes
	1255	yes
	1256	yes
	1257	yes
	1258	yes
	1259	yes
	1260	yes
	1261	yes
	1262	yes
	1263	yes
	1264	yes
	1265	yes
	1266	yes
	1267	yes
	1268	yes
	1269	yes
	1270	yes
	1271	yes
	1272	yes
	1273	yes
	1274	yes
	1275	yes
	1276	yes
	1277	yes
	1278	yes
	1279	yes
	1280	yes
	1281	yes
	1282	yes
	1283	yes
	1284	yes
	1285	yes
	1286	yes
	1287	yes
	1288	yes
	1289	yes
	1290	yes
	1291	yes
	1292	yes
	1293	yes
	1294	yes
	1295	yes
	1296	yes
	1297	yes
	1298	yes
	1299	yes
	1300	yes
	1301	yes
	1302	yes
	1303	yes
	1304	yes
	1305	yes
	1306	yes
	1307	yes
	1308	yes
	1309	yes
	1310	yes
	1311	yes
	1312	yes
	1313	yes
	1314	yes
	1315	yes
	1316	yes
	1317	yes
	1318	yes
	1319	yes
	1320	yes
	1321	yes
	1322	yes
	1323	yes
	1324	yes
	1325	yes
	1326	yes
	1327	yes
	1328	yes
	1329	yes
	1330	yes
	1331	yes
	1332	yes
	1333	yes
	1334	yes
	1335	yes
	1336	yes
	1337	yes
	1338	yes
	1339	yes
	1340	yes
	1341	yes
	1342	yes
	1343	yes
	1344	yes
	1345	yes
	1346	yes
	1347	yes
	1348	yes
	1349	yes
	1350	yes
	1351	yes
	1352	yes
	1353	yes
	1354	yes
	1355	yes
	1356	yes
	1357	yes
	1358	yes
	1359	yes
	1360	yes
	1361	yes
	1362	yes
	1363	yes
	1364	yes
	1365	yes
	1366	yes
	1367	yes
	1368	yes
	1369	yes
	1370	yes
	1371	yes
	1372	yes
	1373	yes
	1374	yes
	1375	yes
	1376	yes
	1377	yes
	1378	yes
	1379	yes
	1380	yes
	1381	yes
	1382	yes
	1383	yes
	1384	yes
	1385	yes
	1386	yes
	1387	yes
	1388	yes
	1389	yes
	1390	yes
	1391	yes
	1392	yes
	1393	yes
	1394	yes
	1395	yes
	1396	yes
	1397	yes
	1398	yes
	1399	yes
	1400	yes
	1401	yes
	1402	yes
	1403	yes
	1404	yes
	1405	yes
	1406	yes
	1407	yes
	1408	yes
	1409	yes
	1410	yes
	1411	yes
	1412	yes
	1413	yes
	1414	yes
	1415	yes
	1416	yes
	1417	yes
	1418	yes
	1419	yes
	1420	yes
	1421	yes
	1422	yes
	1423	yes
	1424	yes
	1425	yes
	1426	yes
	1427	yes
	1428	yes
	1429	yes
	1430	yes
	1431	yes
	1432	yes
	1433	yes
	1434	yes
	1435	yes
	1436	yes
	1437	yes
	1438	yes
	1439	yes
	1440	yes
	1441	yes
	1442	yes
	1443	yes
	1444	yes

## Sheet: Fig. 5h
Figure 5h
	sequence	label
Data	1	low
	2	low
	3	low
	4	low
	5	low
	6	low
	7	low
	8	low
	9	low
	10	high
	11	low
	12	low
	13	low
	14	low
	15	low
	16	low
	17	low
	18	low
	19	low
	20	low
	21	low
	22	low
	23	low
	24	low
	25	low
	26	low
	27	low
	28	low
	29	low
	30	low
	31	low
	32	high
	33	low
	34	high
	35	low
	36	low
	37	low
	38	low
	39	low
	40	middle
	41	low
	42	low
	43	low
	44	low
	45	low
	46	low
	47	low
	48	low
	49	low
	50	low
	51	low
	52	low
	53	low
	54	high
	55	low
	56	high
	57	high
	58	low
	59	low
	60	low
	61	low
	62	low
	63	low
	64	low
	65	low
	66	low
	67	low
	68	low
	69	low
	70	low
	71	low
	72	low
	73	middle
	74	low
	75	middle
	76	high
	77	high
	78	high
	79	low
	80	low
	81	low
	82	low
	83	low
	84	low
	85	middle
	86	low
	87	low
	88	low
	89	low
	90	middle
	91	low
	92	middle
	93	low
	94	low
	95	low
	96	middle
	97	middle
	98	low
	99	middle
	100	low
	101	low
	102	low
	103	low
	104	low
	105	low
	106	middle
	107	low
	108	high
	109	low
	110	low
	111	low
	112	low
	113	low
	114	low
	115	low
	116	low
	117	low
	118	low
	119	low
	120	low
	121	high
	122	high
	123	low
	124	low
	125	low
	126	low
	127	low
	128	low
	129	low
	130	low
	131	low
	132	low
	133	low
	134	low
	135	low
	136	low
	137	low
	138	low
	139	low
	140	low
	141	low
	142	low
	143	high
	144	high
	145	high
	146	high
	147	high
	148	low
	149	low
	150	low
	151	low
	152	low
	153	low
	154	low
	155	low
	156	low
	157	low
	158	low
	159	low
	160	low
	161	low
	162	low
	163	low
	164	low
	165	low
	166	low
	167	high
	168	high
	169	high
	170	low
	171	low
	172	low
	173	low
	174	low
	175	low
	176	low
	177	low
	178	middle
	179	low
	180	middle
	181	low
	182	middle
	183	low
	184	low
	185	middle
	186	middle
	187	middle
	188	high
	189	high
	190	high
	191	low
	192	low
	193	low
	194	low
	195	low
	196	low
	197	low
	198	low
	199	low
	200	low
	201	low
	202	low
	203	low
	204	low
	205	low
	206	low
	207	low
	208	low
	209	low
	210	low
	211	low
	212	high
	213	middle
	214	middle
	215	low
	216	low
	217	middle
	218	low
	219	low
	220	low
	221	low
	222	low
	223	low
	224	low
	225	low
	226	low
	227	low
	228	low
	229	low
	230	low
	231	low
	232	low
	233	high
	234	high
	235	high
	236	high
	237	low
	238	low
	239	low
	240	low
	241	low
	242	low
	243	low
	244	low
	245	low
	246	low
	247	low
	248	low
	249	low
	250	low
	251	low
	252	low
	253	low
	254	low
	255	high
	256	low
	257	high
	258	high
	259	low
	260	low
	261	low
	262	low
	263	middle
	264	low
	265	middle
	266	low
	267	low
	268	low
	269	low
	270	low
	271	low
	272	low
	273	low
	274	low
	275	low
	276	low
	277	middle
	278	high
	279	high
	280	high
	281	high
	282	high
	283	high
	284	low
	285	low
	286	low
	287	low
	288	low
	289	low
	290	low
	291	low
	292	low
	293	low
	294	low
	295	low
	296	low
	297	low
	298	low
	299	low
	300	low
	301	high
	302	high
	303	high
	304	high
	305	high
	306	low
	307	low
	308	middle
	309	low
	310	middle
	311	low
	312	low
	313	low
	314	low
	315	low
	316	low
	317	low
	318	low
	319	low
	320	low
	321	low
	322	high
	323	low
	324	middle
	325	middle
	326	middle
	327	middle
	328	middle
	329	middle
	330	middle
	331	middle
	332	middle
	333	middle
	334	middle
	335	low
	336	low
	337	low
	338	low
	339	low
	340	low
	341	low
	342	low
	343	low
	344	low
	345	low
	346	low
	347	low
	348	low
	349	low
	350	low
	351	low
	352	low
	353	middle
	354	low
	355	low
	356	low
	357	middle
	358	low
	359	low
	360	low
	361	low
	362	low
	363	low
	364	low
	365	middle
	366	low
	367	high
	368	low
	369	low
	370	low
	371	low
	372	low
	373	low
	374	low
	375	middle
	376	middle
	377	middle
	378	middle
	379	low
	380	low
	381	low
	382	low
	383	low
	384	low
	385	low
	386	low
	387	low
	388	low
	389	high
	390	high
	391	high
	392	high
	393	high
	394	low
	395	low
	396	low
	397	middle
	398	middle
	399	low
	400	middle
	401	middle
	402	low
	403	low
	404	low
	405	low
	406	low
	407	low
	408	low
	409	low
	410	low
	411	low
	412	low
	413	high
	414	low
	415	low
	416	high
	417	low
	418	high
	419	low
	420	low
	421	low
	422	low
	423	low
	424	low
	425	low
	426	low
	427	low
	428	low
	429	low
	430	low
	431	low
	432	low
	433	low
	434	high
	435	high
	436	high
	437	middle
	438	low
	439	low
	440	low
	441	low
	442	low
	443	low
	444	low
	445	low
	446	low
	447	low
	448	low
	449	low
	450	low
	451	low
	452	low
	453	low
	454	low
	455	middle
	456	low
	457	low
	458	high
	459	low
	460	low
	461	low
	462	low
	463	low
	464	low
	465	middle
	466	low
	467	low
	468	low
	469	low
	470	low
	471	low
	472	low
	473	low
	474	low
	475	low
	476	low
	477	low
	478	low
	479	low
	480	low
	481	low
	482	low
	483	low
	484	low
	485	low
	486	low
	487	low
	488	low
	489	low
	490	low
	491	low
	492	low
	493	low
	494	low
	495	low
	496	low
	497	low
	498	low
	499	low
	500	low
	501	low
	502	high
	503	low
	504	low
	505	low
	506	low
	507	low
	508	low
	509	low
	510	low
	511	middle
	512	middle
	513	middle
	514	middle
	515	middle
	516	low
	517	low
	518	low
	519	low
	520	low
	521	low
	522	middle
	523	low
	524	low
	525	high
	526	low
	527	low
	528	middle
	529	low
	530	low
	531	middle
	532	low
	533	middle
	534	middle
	535	middle
	536	middle
	537	middle
	538	low
	539	low
	540	low
	541	low
	542	low
	543	low
	544	low
	545	low
	546	high
	547	high
	548	high
	549	high
	550	middle
	551	middle
	552	low
	553	middle
	554	middle
	555	low
	556	low
	557	low
	558	low
	559	low
	560	low
	561	low
	562	low
	563	low
	564	low
	565	low
	566	low
	567	low
	568	low
	569	low
	570	low
	571	low
	572	low
	573	low
	574	low
	575	low
	576	low
	577	low
	578	middle
	579	middle
	580	middle
	581	low
	582	low
	583	low
	584	low
	585	low
	586	low
	587	low
	588	low
	589	middle
	590	low
	591	middle
	592	high
	593	low
	594	middle
	595	low
	596	middle
	597	low
	598	low
	599	low
	600	low
	601	low
	602	low
	603	low
	604	low
	605	low
	606	low
	607	low
	608	low
	609	low
	610	low
	611	low
	612	low
	613	high
	614	low
	615	low
	616	low
	617	low
	618	low
	619	low
	620	low
	621	low
	622	low
	623	low
	624	low
	625	low
	626	low
	627	low
	628	low
	629	low
	630	low
	631	low
	632	low
	633	low
	634	low
	635	middle
	636	low
	637	low
	638	high
	639	high
	640	low
	641	low
	642	low
	643	low
	644	low
	645	low
	646	low
	647	low
	648	low
	649	low
	650	low
	651	low
	652	low
	653	low
	654	low
	655	low
	656	low
	657	low
	658	high
	659	high
	660	high
	661	low
	662	low
	663	low
	664	low
	665	low
	666	low
	667	low
	668	low
	669	middle
	670	low
	671	low
	672	low
	673	low
	674	low
	675	low
	676	low
	677	low
	678	low
	679	low
	680	middle
	681	middle
	682	high
	683	low
	684	low
	685	low
	686	low
	687	low
	688	low
	689	low
	690	middle
	691	middle
	692	middle
	693	middle
	694	middle
	695	low
	696	low
	697	low
	698	low
	699	low
	700	low
	701	low
	702	low
	703	low
	704	high
	705	high
	706	low
	707	low
	708	low
	709	low
	710	low
	711	low
	712	low
	713	low
	714	low
	715	low
	716	low
	717	low
	718	low
	719	low
	720	low
	721	low
	722	low
	723	low
	724	low
	725	low
	726	low
	727	high
	728	high
	729	low
	730	high
	731	low
	732	low
	733	low
	734	low
	735	low
	736	low
	737	low
	738	low
	739	low
	740	low
	741	low
	742	low
	743	low
	744	low
	745	low
	746	low
	747	low
	748	high
	749	high
	750	high
	751	high
	752	low
	753	high
	754	low
	755	high
	756	low
	757	middle
	758	middle
	759	low
	760	low
	761	low
	762	low
	763	low
	764	low
	765	low
	766	low
	767	low
	768	low
	769	low
	770	low
	771	high
	772	high
	773	high
	774	low
	775	low
	776	low
	777	low
	778	low
	779	low
	780	low
	781	low
	782	low
	783	low
	784	low
	785	low
	786	low
	787	low
	788	low
	789	low
	790	low
	791	low
	792	low
	793	low
	794	high
	795	low
	796	high
	797	high
	798	low
	799	low
	800	middle
	801	low
	802	low
	803	middle
	804	low
	805	low
	806	low
	807	low
	808	low
	809	low
	810	low
	811	low
	812	low
	813	low
	814	low
	815	low
	816	low
	817	low
	818	low
	819	low
	820	low
	821	low
	822	low
	823	low
	824	low
	825	low
	826	low
	827	low
	828	low
	829	low
	830	low
	831	low
	832	low
	833	low
	834	low
	835	low
	836	low
	837	high
	838	high
	839	high
	840	low
	841	high
	842	low
	843	low
	844	low
	845	low
	846	low
	847	low
	848	low
	849	low
	850	low
	851	low
	852	low
	853	low
	854	low
	855	low
	856	low
	857	low
	858	low
	859	low
	860	low
	861	high
	862	high
	863	low
	864	high
	865	high
	866	low
	867	low
	868	low
	869	high
	870	low
	871	low
	872	low
	873	low
	874	low
	875	low
	876	low
	877	low
	878	low
	879	low
	880	low
	881	low
	882	low
	883	low
	884	middle
	885	middle
	886	middle
	887	low
	888	middle
	889	low
	890	low
	891	low
	892	low
	893	low
	894	middle
	895	middle
	896	low
	897	low
	898	low
	899	low
	900	low
	901	low
	902	low
	903	low
	904	low
	905	low
	906	low
	907	low
	908	low
	909	low
	910	middle
	911	middle
	912	low
	913	middle
	914	middle
	915	low
	916	low
	917	low
	918	low
	919	low
	920	low
	921	low
	922	low
	923	low
	924	low
	925	middle
	926	low
	927	middle
	928	low
	929	low
	930	low
	931	low
	932	low
	933	low
	934	low
	935	low
	936	low
	937	low
	938	low
	939	low
	940	low
	941	low
	942	low
	943	low
	944	low
	945	low
	946	low
	947	low
	948	low
	949	low
	950	low
	951	low
	952	low
	953	low
	954	low
	955	low
	956	low
	957	low
	958	low
	959	low
	960	low
	961	low
	962	low
	963	low
	964	low
	965	low
	966	low
	967	low
	968	low
	969	low
	970	low
	971	low
	972	low
	973	high
	974	low
	975	low
	976	low
	977	low
	978	low
	979	low
	980	low
	981	low
	982	low
	983	low
	984	middle
	985	low
	986	low
	987	low
	988	low
	989	low
	990	low
	991	low
	992	low
	993	low
	994	low
	995	low
	996	low
	997	middle
	998	low
	999	low
	1000	low
	1001	low
	1002	low
	1003	low
	1004	low
	1005	low
	1006	low
	1007	low
	1008	low
	1009	low
	1010	low
	1011	low
	1012	low
	1013	low
	1014	low
	1015	low
	1016	low
	1017	low
	1018	low
	1019	high
	1020	high
	1021	low
	1022	low
	1023	low
	1024	low
	1025	low
	1026	low
	1027	low
	1028	middle
	1029	low
	1030	low
	1031	low
	1032	low
	1033	low
	1034	low
	1035	low
	1036	low
	1037	low
	1038	low
	1039	low
	1040	low
	1041	low
	1042	low
	1043	high
	1044	high
	1045	high
	1046	high
	1047	low
	1048	low
	1049	low
	1050	middle
	1051	middle
	1052	middle
	1053	high
	1054	high
	1055	low
	1056	middle
	1057	low
	1058	low
	1059	low
	1060	low
	1061	low
	1062	low
	1063	low
	1064	high
	1065	high
	1066	high
	1067	high
	1068	high
	1069	high
	1070	low
	1071	low
	1072	middle
	1073	low
	1074	low
	1075	low
	1076	low
	1077	low
	1078	high
	1079	low
	1080	low
	1081	low
	1082	low
	1083	low
	1084	low
	1085	middle
	1086	low
	1087	high
	1088	high
	1089	high
	1090	high
	1091	high
	1092	low
	1093	low
	1094	low
	1095	high
	1096	low
	1097	high
	1098	high
	1099	high
	1100	high
	1101	high
	1102	high
	1103	low
	1104	low
	1105	low
	1106	low
	1107	low
	1108	low
	1109	middle
	1110	high
	1111	high
	1112	high
	1113	high
	1114	low
	1115	low
	1116	low
	1117	high
	1118	high
	1119	high
	1120	high
	1121	high
	1122	high
	1123	high
	1124	low
	1125	low
	1126	low
	1127	low
	1128	low
	1129	low
	1130	low
	1131	high
	1132	high
	1133	high
	1134	low
	1135	low
	1136	high
	1137	low
	1138	high
	1139	high
	1140	low
	1141	high
	1142	middle
	1143	low
	1144	high
	1145	middle
	1146	middle
	1147	middle
	1148	low
	1149	low
	1150	low
	1151	low
	1152	high
	1153	low
	1154	high
	1155	high
	1156	high
	1157	high
	1158	low
	1159	high
	1160	high
	1161	high
	1162	low
	1163	low
	1164	low
	1165	low
	1166	low
	1167	low
	1168	low
	1169	high
	1170	low
	1171	low
	1172	low
	1173	low
	1174	high
	1175	high
	1176	low
	1177	high
	1178	high
	1179	high
	1180	low
	1181	high
	1182	low
	1183	high
	1184	high
	1185	low
	1186	low
	1187	low
	1188	middle
	1189	low
	1190	low
	1191	low
	1192	low
	1193	low
	1194	low
	1195	low
	1196	low
	1197	high
	1198	high
	1199	high
	1200	high
	1201	high
	1202	high
	1203	low
	1204	high
	1205	high
	1206	high
	1207	low
	1208	high
	1209	low
	1210	high
	1211	low
	1212	high
	1213	low
	1214	high
	1215	low
	1216	low
	1217	low
	1218	low
	1219	low
	1220	low
	1221	high
	1222	high
	1223	high
	1224	high
	1225	middle
	1226	high
	1227	high
	1228	high
	1229	high
	1230	low
	1231	high
	1232	low
	1233	high
	1234	low
	1235	high
	1236	low
	1237	low
	1238	low
	1239	low
	1240	low
	1241	low
	1242	middle
	1243	low
	1244	high
	1245	high
	1246	high
	1247	low
	1248	high
	1249	high
	1250	high
	1251	low
	1252	low
	1253	low
	1254	low
	1255	low
	1256	low
	1257	low
	1258	low
	1259	high
	1260	low
	1261	low
	1262	low
	1263	low
	1264	high
	1265	middle
	1266	middle
	1267	high
	1268	high
	1269	high
	1270	low
	1271	high
	1272	low
	1273	low
	1274	low
	1275	low
	1276	low
	1277	low
	1278	low
	1279	low
	1280	middle
	1281	low
	1282	low
	1283	low
	1284	low
	1285	low
	1286	high
	1287	high
	1288	high
	1289	high
	1290	high
	1291	low
	1292	low
	1293	high
	1294	high
	1295	low
	1296	high
	1297	low
	1298	low
	1299	low
	1300	low
	1301	low
	1302	low
	1303	middle
	1304	low
	1305	low
	1306	low
	1307	low
	1308	low
	1309	high
	1310	high
	1311	low
	1312	high
	1313	high
	1314	high
	1315	low
	1316	high
	1317	high
	1318	low
	1319	low
	1320	low
	1321	low
	1322	low
	1323	low
	1324	high
	1325	middle
	1326	high
	1327	low
	1328	low
	1329	low
	1330	high
	1331	high
	1332	high
	1333	high
	1334	low
	1335	high
	1336	low
	1337	high
	1338	high
	1339	low
	1340	high
	1341	high
	1342	high
	1343	low
	1344	middle
	1345	middle
	1346	middle
	1347	middle
	1348	middle
	1349	low
	1350	high
	1351	low
	1352	middle
	1353	high
	1354	high
	1355	high
	1356	high
	1357	high
	1358	high
	1359	high
	1360	high
	1361	low
	1362	high
	1363	low
	1364	high
	1365	high
	1366	high
	1367	low
	1368	high
	1369	high
	1370	high
	1371	low
	1372	high
	1373	middle
	1374	high
	1375	middle
	1376	high
	1377	high
	1378	high
	1379	high
	1380	low
	1381	high
	1382	low
	1383	high
	1384	high
	1385	low
	1386	middle
	1387	low
	1388	high
	1389	high
	1390	high
	1391	high
	1392	high
	1393	low
	1394	high
	1395	high
	1396	high
	1397	high
	1398	high
	1399	high
	1400	high
	1401	high
	1402	high
	1403	high
	1404	high
	1405	middle
	1406	high
	1407	high
	1408	high
	1409	low
	1410	high
	1411	high
	1412	high
	1413	high
	1414	high
	1415	low
	1416	high
	1417	high
	1418	high
	1419	high
	1420	high
	1421	high
	1422	high
	1423	high
	1424	high
	1425	high
	1426	low
	1427	high
	1428	high
	1429	low
	1430	high
	1431	low
	1432	high
	1433	high
	1434	middle
	1435	low
	1436	middle
	1437	high
	1438	high
	1439	low
	1440	high
	1441	high
	1442	high
	1443	high
	1444	high

## Sheet: Fig. S5a
Figure S5a
	number of image	train acc	valid acc
Data	1	0.939535	0.916372
	2	0.952734	0.943212
	4	0.964329	0.954872
	6	0.96999	0.970807
	8	0.977145	0.973552
	10	0.98063	0.979234
	12	0.982912	0.981761

[truncated: 13 more sheets: Fig. S5b, Fig. S6, Fig. S8, Fig. S9, Fig. S10, Fig. S13a, Fig. S13b, Fig. S15a, Fig. S15f, Fig. S15g, Fig. S16a, Fig. S16f, Fig. S16g]
